# Supplementary material for: catena-Poly[[{bis­[tetra­aqua­(2-hy­droxy-3,4-dioxocyclo­but-1-en-1-olato-κO 1)bariumstrontium(0.35/0.65)]di-μ-aqua}­bis­(μ-2-hy­droxy-4-oxocyclo­but-1-ene-1,3-diolato-κ2 O 1:O 3)] monohydrate]
Source: Acta Crystallogr Sect E Struct Rep Online. 2011 Jan 29;67(Pt 2):m275–6. doi: 10.1107/S1600536811002996 (PMC3051722; doi:10.1107/S1600536811002996)
Supplement: Supplementary file 2 [file e-67-0m275-Isup2.hkl]

#
# h,k,l, Fc-squared, Fo-squared, sigma(Fo-squared) and status flag
#
data_I
_shelx_title ' import in C 2/c'
_shelx_refln_list_code          4
_shelx_F_calc_maximum      458.43
_exptl_crystal_F_000      1710.00
_reflns_d_resolution_high  0.7701
 
loop_
 _symmetry_equiv_pos_as_xyz
 'x, y, z'
 '-x, y, -z+1/2'
 'x+1/2, y+1/2, z'
 '-x+1/2, y+1/2, -z+1/2'
 '-x, -y, -z'
 'x, -y, z-1/2'
 '-x+1/2, -y+1/2, -z'
 'x+1/2, -y+1/2, z-1/2'
 
_cell_length_a    25.3592
_cell_length_b     8.8993
_cell_length_c    14.1286
_cell_angle_alpha  90.000
_cell_angle_beta  119.974
_cell_angle_gamma  90.000
 
_shelx_F_squared_multiplier     1.000
 
loop_
 _refln_index_h
 _refln_index_k
 _refln_index_l
 _refln_F_squared_calc
 _refln_F_squared_meas
 _refln_F_squared_sigma
 _refln_observed_status
   4   0   0    51231.36    46500.70   1532.25 o
   6   0   0    40566.26    36093.43    708.78 o
   8   0   0     3025.47     2548.82     69.89 o
  10   0   0    39679.21    36460.08   1533.11 o
  12   0   0    56911.89    54474.66   1986.95 o
  14   0   0      463.00      383.11     57.16 o
  16   0   0    19013.04    17289.80    454.04 o
  18   0   0    40536.80    42307.88   1280.77 o
  20   0   0     3202.02     3359.35    152.26 o
  22   0   0     9524.85    10322.56    420.40 o
  24   0   0     7015.72     7534.36    414.32 o
  26   0   0      852.46      964.11     65.79 o
  28   0   0     5451.27     6190.63    433.75 o
   3   1   0     2574.01     2266.12    534.45 o
   5   1   0    76372.91    69711.99   1859.80 o
   7   1   0    32054.93    27694.87    397.86 o
   9   1   0     4293.68     3686.90     66.32 o
  11   1   0    61156.27    53654.45   1055.72 o
  13   1   0     9539.31     8172.20    284.67 o
  15   1   0    16490.20    15861.04    268.87 o
  17   1   0    19195.51    19264.87    307.73 o
  19   1   0     1164.20     1230.62     43.25 o
  21   1   0     2069.28     1980.03     63.29 o
  23   1   0     7176.52     7861.39    194.55 o
  25   1   0      415.18      427.26     28.40 o
  27   1   0     4827.18     5261.33    290.67 o
   0   2   0    93355.26    88447.09   7381.82 o
   2   2   0     5299.92     5221.68    168.21 o
   4   2   0    45936.43    41245.09   1337.10 o
   6   2   0    31787.86    31165.42   1121.22 o
   8   2   0     3674.63     3081.90    124.07 o
  10   2   0    20704.17    18652.57    369.68 o
  12   2   0    12803.88    12298.62    246.49 o
  14   2   0      286.50      301.65     29.03 o
  16   2   0    25073.94    24904.69    444.17 o
  18   2   0     9074.46     9246.77    189.59 o
  20   2   0      645.79      622.13     43.08 o
  22   2   0    10927.43    11342.05    234.77 o
  24   2   0     3825.71     3875.74    118.18 o
  26   2   0     1346.03     1380.57     72.56 o
  28   2   0     5372.05     5900.67    225.10 o
   1   3   0    31524.00    28209.20   1067.95 o
   3   3   0    15071.05    13007.30    488.28 o
   5   3   0    49475.36    47794.93   2510.29 o
   7   3   0    26488.93    24021.43    644.55 o
   9   3   0     1701.36     1525.58     75.72 o
  11   3   0    25831.34    24288.38    787.23 o
  13   3   0     8166.88     7213.42    203.95 o
  15   3   0    11690.66    12124.55    229.25 o
  17   3   0    18750.22    19244.32    357.21 o
  19   3   0      556.80      603.78     39.90 o
  21   3   0     7431.34     7503.04    264.00 o
  23   3   0     7469.43     7820.52    196.50 o
  25   3   0      149.79      145.28     47.42 o
  27   3   0     5809.47     6096.03    218.00 o
   0   4   0    68002.36    64704.68   4422.08 o
   2   4   0    10224.28     8607.85    318.60 o
   4   4   0    19288.01    17261.15    459.83 o
   6   4   0    34866.48    32820.20   1397.88 o
   8   4   0     2971.61     2989.37    123.88 o
  10   4   0     8613.55     8717.07    583.30 o
  12   4   0   120332.53   122884.96   6622.23 o
  14   4   0       22.61      -27.12     44.42 o
  16   4   0    17320.55    16631.09    328.99 o
  18   4   0     7854.70     7777.50    155.76 o
  20   4   0      117.73      112.66     45.18 o
  22   4   0     9040.68     9272.37    293.90 o
  24   4   0     3923.05     3895.78    142.29 o
  26   4   0      931.52      975.78     98.69 o
   1   5   0    49211.05    46956.32   1995.63 o
   3   5   0     3633.90     3358.81    151.60 o
   5   5   0    35714.94    32564.43    938.25 o
   7   5   0    18921.95    18938.62    613.96 o
   9   5   0     3831.63     3996.55    136.49 o
  11   5   0    18079.59    17877.12   1042.14 o
  13   5   0     9627.71     9679.38    539.59 o
  15   5   0     2750.03     2946.19    155.51 o
  17   5   0    12885.71    12802.35    274.87 o
  19   5   0     1082.83     1119.78    141.25 o
  21   5   0     6657.88     6962.86    193.85 o
  23   5   0     7632.26     7812.37    285.41 o
  25   5   0      157.83       47.65     73.48 o
   0   6   0     1387.85     1210.89     62.86 o
   2   6   0    11927.10    11683.05    574.77 o
   4   6   0    13349.46    12290.31    507.71 o
   6   6   0    22747.57    21973.01    840.26 o
   8   6   0     2870.18     2838.28     78.09 o
  10   6   0    12764.68    12695.63    558.14 o
  12   6   0    21704.29    23039.26   1261.37 o
  14   6   0      112.95      128.32     30.70 o
  16   6   0    13136.72    13558.24    657.11 o
  18   6   0     1092.92     1050.30     66.45 o
  20   6   0       11.11       36.92     45.36 o
  22   6   0     5041.12     5352.52    185.97 o
  24   6   0     1918.98     2010.53    112.44 o
   1   7   0    23005.33    23189.08    991.90 o
   3   7   0     5510.94     5499.36    220.47 o
   5   7   0    19108.65    19194.07    522.36 o
   7   7   0     6381.64     6103.02    223.97 o
   9   7   0      225.38      153.81     42.52 o
  11   7   0    12622.60    13091.02    682.59 o
  13   7   0     5666.68     5492.93    206.47 o
  15   7   0     4947.42     5278.29    223.25 o
  17   7   0    10121.01    11137.22    700.49 o
  19   7   0      750.12      617.90    111.61 o
  21   7   0     3189.40     2992.16    125.76 o
   0   8   0    43600.20    45012.59   3085.27 o
   2   8   0     1119.76     1164.32     59.62 o
   4   8   0     8793.92     8258.50    322.19 o
   6   8   0    11507.15    11873.54    347.31 o
   8   8   0     1427.81     1299.06     54.20 o
  10   8   0    11463.15    12234.58    491.69 o
  12   8   0     7721.27     7777.72    346.91 o
  14   8   0      109.40      106.30     39.93 o
  16   8   0     6783.80     7042.64    341.52 o
  18   8   0     4227.24     4094.34    151.84 o
  20   8   0      675.29      556.35     97.23 o
   1   9   0     9213.21     9639.55    354.32 o
   3   9   0        7.24      -49.25     49.25 o
   5   9   0     9200.01     9369.16    269.25 o
   7   9   0     3445.44     3395.42    113.69 o
   9   9   0      471.47      440.72     67.09 o
  11   9   0    12234.24    13528.15    603.16 o
  13   9   0     2483.82     2469.00    121.95 o
  15   9   0     2063.95     2169.42     97.37 o
  17   9   0     5367.94     5335.93    218.53 o
   0  10   0    13062.56    13646.86    706.03 o
   2  10   0     1892.49     1832.51     80.76 o
   4  10   0     3422.38     3583.98    134.64 o
   6  10   0     5560.23     5809.13    194.08 o
   8  10   0      360.38      267.69     23.55 o
  10  10   0     5556.35     5797.12    385.16 o
  12  10   0      477.06      232.86     48.90 o
  14  10   0       29.01       33.13     62.60 o
   1  11   0     6122.13     6345.74    318.36 o
   3  11   0      627.55      626.69     71.61 o
   5  11   0     4803.93     5032.75    276.38 o
   7  11   0     2088.20     2221.16    255.65 o
 -29   1   1       63.62       44.53     61.95 o
 -27   1   1       21.75       54.54     27.53 o
 -25   1   1      126.45      134.90     27.39 o
 -23   1   1      174.90      149.95     33.78 o
 -21   1   1        2.39       -7.52     23.39 o
 -19   1   1      240.05      294.80     34.10 o
 -17   1   1       79.24      132.55     29.37 o
 -15   1   1       49.36       52.56     34.19 o
 -13   1   1     1104.28     1051.11     33.50 o
 -11   1   1    10545.88     8627.83    194.49 o
  -9   1   1     1463.93     1314.56     41.31 o
  -7   1   1      132.14      118.07     11.03 o
  -5   1   1      332.27      382.20     30.62 o
  -3   1   1        2.28       55.70     11.29 o
   1   1   1       98.94      212.74     36.28 o
   3   1   1       11.88       90.21     15.35 o
   5   1   1       54.50       84.92     13.95 o
   7   1   1   146886.45   139550.36   4731.13 o
   9   1   1      100.87      134.68     22.31 o
  11   1   1       89.96       92.37     23.10 o
  13   1   1      138.99      141.10     16.05 o
  15   1   1        1.49      -18.16     18.16 o
  17   1   1      322.07      351.28     20.65 o
  19   1   1       92.87      141.16     26.84 o
  21   1   1        4.99       30.63     30.05 o
  23   1   1       92.34       80.18     35.80 o
  25   1   1      268.93      268.36     43.60 o
  27   1   1       29.14      -18.21    158.69 o
 -28   2   1        3.40        0.09     52.23 o
 -26   2   1      493.20      575.95     58.44 o
 -24   2   1       91.89      145.09     25.65 o
 -22   2   1       23.40        2.10     31.23 o
 -20   2   1     1186.85     1210.19     54.53 o
 -18   2   1      113.72      103.36     23.71 o
 -16   2   1       91.52      101.48     44.14 o
 -14   2   1     8258.76     8024.77    194.03 o
 -12   2   1      235.38      264.34     20.09 o
 -10   2   1      785.93      729.73     20.75 o
  -8   2   1      268.30      370.46     14.76 o
  -6   2   1      108.52       92.49     11.67 o
  -4   2   1       10.57       41.39      6.45 o
  -2   2   1       17.87       33.78      6.01 o
   0   2   1      261.89      293.65     24.84 o
   2   2   1      373.83      629.26     52.09 o
   4   2   1       96.39      124.66     20.85 o
   6   2   1      927.90      925.51     47.32 o
   8   2   1      530.59      532.69     30.36 o
  10   2   1     4600.36     4289.72    104.96 o
  12   2   1      434.78      413.59     26.93 o
  14   2   1      645.52      561.80     27.93 o
  16   2   1      256.52      269.73     28.30 o
  18   2   1     2296.89     2128.94     84.74 o
  20   2   1        1.73       56.06     37.69 o
  22   2   1       74.81       81.85     43.46 o
  24   2   1       23.50       -4.09     38.30 o
  26   2   1       12.29       36.42     62.17 o
 -27   3   1       86.66      125.99     52.53 o
 -25   3   1     1196.34     1122.74     66.46 o
 -23   3   1     8122.57     9237.40    212.06 o
 -21   3   1      108.17       86.28     31.40 o
 -19   3   1      234.51      291.34     25.07 o
 -17   3   1       32.48       22.51     19.94 o
 -15   3   1      283.06      251.95     24.06 o
 -13   3   1        0.06      -17.41     21.63 o
 -11   3   1      155.26      155.77     14.42 o
  -9   3   1       45.37       58.69     17.47 o
  -7   3   1      557.61      561.15     26.56 o
  -5   3   1   176047.00   173650.78   8058.07 o
  -3   3   1       83.96      117.40     10.87 o
  -1   3   1      191.11      186.69     13.91 o
   1   3   1       64.72      110.65     12.76 o
   3   3   1      845.57      825.06     31.42 o
   5   3   1      495.90      534.72     23.18 o
   7   3   1      576.41      657.85     31.82 o
   9   3   1       14.38       38.35     18.37 o
  11   3   1       10.50       24.03     26.89 o
  13   3   1      418.94      392.02     35.98 o
  15   3   1      373.93      389.89     28.59 o
  17   3   1      236.47      234.64     29.46 o
  19   3   1     9775.81     9613.43    193.87 o
  21   3   1       10.95        0.62     36.90 o
  23   3   1       43.25       17.14     36.82 o
  25   3   1       84.50       18.11     50.45 o
 -26   4   1      523.14      367.87     46.05 o
 -24   4   1       73.65       41.73     40.71 o
 -22   4   1       42.28       58.45     33.18 o
 -20   4   1      344.06      297.24     30.81 o
 -18   4   1       44.07       47.81     25.52 o
 -16   4   1      625.82      624.09     74.30 o
 -14   4   1        1.20       19.25     19.38 o
 -12   4   1      725.31      697.20     31.81 o
 -10   4   1       75.01      106.63     19.90 o
  -8   4   1     2784.10     2629.39    124.26 o
  -6   4   1       29.57       11.33     18.08 o
  -4   4   1        6.38       11.37     11.83 o
  -2   4   1      105.28       98.33     31.21 o
   0   4   1     1466.14     1367.48     59.12 o
   2   4   1     2136.02     1839.60     54.47 o
   4   4   1    10703.59    10173.79    428.39 o
   6   4   1      426.02      500.43     21.25 o
   8   4   1      399.80      461.48     35.12 o
  10   4   1      723.41      753.13     40.77 o
  12   4   1      775.45      714.00     31.84 o
  14   4   1      929.55      819.22     48.16 o
  16   4   1     2471.03     2312.15     65.08 o
  18   4   1      197.81      149.43     40.34 o
  20   4   1       72.84       64.33     28.54 o
  22   4   1       63.06       85.11     48.18 o
  24   4   1        2.35        5.03     38.10 o
 -25   5   1       27.21       29.63     81.15 o
 -23   5   1       47.29       39.24     51.16 o
 -21   5   1      115.26      155.61     60.66 o
 -19   5   1        6.65      -30.45     55.30 o
 -17   5   1      428.40      464.90     47.92 o
 -15   5   1       61.74       87.19     27.93 o
 -13   5   1      173.98      122.34     30.31 o
 -11   5   1      241.37      278.51     30.07 o
  -9   5   1      301.84      270.42     27.03 o
  -7   5   1       98.19      137.54     21.92 o
  -5   5   1       82.91      142.92     23.93 o
  -3   5   1     1416.88     1403.85     50.56 o
  -1   5   1      624.01      556.45     29.13 o
   1   5   1      444.65      451.66     27.49 o
   3   5   1      279.75      302.71     28.81 o
   5   5   1      207.48      248.58     29.62 o
   7   5   1       12.30       23.43     14.98 o
   9   5   1      106.03      113.51     37.18 o
  11   5   1      764.86      753.16     43.65 o
  13   5   1      585.54      593.18     41.41 o
  15   5   1       12.58       45.74     32.70 o
  17   5   1      512.78      388.53     50.04 o
  19   5   1        3.29      -10.02     49.39 o
  21   5   1        0.78       50.30     54.75 o
  23   5   1      282.53      283.78     65.46 o
 -24   6   1        3.72       27.95     52.68 o
 -22   6   1      200.53      256.98     61.82 o
 -20   6   1      315.34      209.54     52.07 o
 -18   6   1      308.78      347.11     49.67 o
 -16   6   1      368.01      427.05     49.57 o
 -14   6   1      638.96      603.72     38.32 o
 -12   6   1       21.47       18.18     23.77 o
 -10   6   1      822.82      837.68     86.26 o
  -8   6   1      671.00      784.61     36.37 o
  -6   6   1       57.76       56.90     36.29 o
  -4   6   1      146.34      207.99     19.76 o
  -2   6   1       49.11       40.39     28.67 o
   0   6   1      616.48      557.41     47.13 o
   2   6   1     1855.11     1733.46     69.41 o
   4   6   1       98.78      156.68     27.28 o
   6   6   1      613.59      559.77     25.87 o
   8   6   1       28.36       56.94     17.50 o
  10   6   1       10.19       28.78     19.53 o
  12   6   1      273.52      361.21     37.79 o
  14   6   1       92.54       85.05     27.13 o
  16   6   1       63.17      115.23     48.52 o
  18   6   1      365.63      322.12     75.59 o
  20   6   1        0.86        6.87     78.22 o
  22   6   1      330.88      217.93     80.83 o
 -23   7   1      139.36      217.46     60.63 o
 -21   7   1      451.66      369.97     58.61 o
 -19   7   1        2.86      125.75     49.53 o
 -17   7   1      949.78      917.23     50.66 o
 -15   7   1     1369.02     1484.91     99.27 o
 -13   7   1     1916.10     1756.24    106.02 o
 -11   7   1     8179.35     8156.92    316.91 o
  -9   7   1      714.93      729.31     48.77 o
  -7   7   1      825.26      742.62     32.99 o
  -5   7   1      947.88      905.90     34.54 o
  -3   7   1      979.78      966.24     70.40 o
  -1   7   1       59.33       68.21     27.52 o
   1   7   1      399.62      273.84     77.89 o
   3   7   1     1479.84     1284.11     73.72 o
   5   7   1      934.35      724.00     37.25 o
   7   7   1    42243.26    42756.63   1617.05 o
   9   7   1      152.78      133.13     27.99 o
  11   7   1      411.61      368.40     30.35 o
  13   7   1      129.43      114.61     29.57 o
  15   7   1       99.54      106.31     30.52 o
  17   7   1      562.43      592.95     73.64 o
  19   7   1      251.76      217.67     56.01 o
  21   7   1       37.40      152.49     58.69 o
 -20   8   1       34.91       14.78     48.67 o
 -18   8   1      105.63       27.76     33.95 o
 -16   8   1      517.06      488.82     49.56 o
 -14   8   1     1373.23     1348.68     72.50 o
 -12   8   1        5.85       36.97     38.24 o
 -10   8   1      546.40      581.09     66.11 o
  -8   8   1      135.22      176.75     26.29 o
  -6   8   1       10.55       68.81     29.32 o
  -4   8   1     1327.84     1338.46     70.72 o
  -2   8   1       41.25       95.89     38.54 o
   0   8   1     1054.91      989.90     81.18 o
   2   8   1     1295.93     1279.17     56.58 o
   4   8   1     3073.91     2911.58     63.68 o
   6   8   1      101.00       71.14     40.95 o
   8   8   1       22.04       39.70     21.18 o
  10   8   1      347.91      320.52     48.11 o
  12   8   1      527.89      529.42     37.08 o
  14   8   1      176.22      229.68     34.39 o
  16   8   1     1053.50     1138.15     80.93 o
  18   8   1      866.99      814.94     70.77 o
 -17   9   1      759.72      830.85     87.39 o
 -15   9   1      515.17      474.45     53.87 o
 -13   9   1       49.09       22.37     49.41 o
 -11   9   1      805.17      863.71     82.81 o
  -9   9   1      408.56      421.34     42.46 o
  -7   9   1      283.99      370.53     65.39 o
  -5   9   1       27.01        0.37     36.93 o
  -3   9   1      121.56      156.82     41.65 o
  -1   9   1      158.12      276.38     45.25 o
   1   9   1     1252.31     1256.96     70.38 o
   3   9   1        4.31       60.02     47.79 o
   5   9   1      469.75      474.98     51.54 o
   7   9   1     2468.00     2514.72     75.94 o
   9   9   1      153.49      220.83     95.55 o
  11   9   1      565.31      619.04     74.29 o
  13   9   1      149.70      219.13     44.10 o
  15   9   1        1.82       84.38     69.04 o
 -14  10   1      673.22      597.66     84.22 o
 -12  10   1       98.46       97.47     49.90 o
 -10  10   1     1068.16     1057.90    115.87 o
  -8  10   1      553.15      618.21     79.95 o
  -6  10   1     1000.87     1013.17    114.24 o
  -4  10   1     1169.28     1185.21     76.86 o
  -2  10   1       49.02      -15.89     43.82 o
   0  10   1      920.86      918.05     55.57 o
   2  10   1      726.61      790.56     59.83 o
   4  10   1      163.66      150.76     75.92 o
   6  10   1     1364.95     1528.05     76.93 o
   8  10   1      123.08      120.86     41.06 o
  10  10   1      125.66      128.16     46.28 o
  12  10   1     1132.66     1267.26    111.01 o
  -9  11   1      427.27      269.82     97.52 o
  -7  11   1        1.52       89.08     75.72 o
  -5  11   1     2726.28     2827.43    197.15 o
  -3  11   1      221.40      254.60     57.98 o
  -1  11   1      109.62       64.79     80.22 o
   1  11   1      672.43      650.76     85.42 o
   3  11   1      282.15      400.03     55.56 o
   5  11   1      267.53      243.56     84.72 o
   7  11   1      212.05      380.00    124.83 o
 -30   0   2     2032.66     1862.38    204.16 o
 -28   0   2     2995.42     3724.66    241.95 o
 -26   0   2     7614.06     9123.44    403.73 o
 -24   0   2     4001.78     4590.64    144.28 o
 -22   0   2      458.16      599.23     50.54 o
 -20   0   2    25034.68    27127.01    780.92 o
 -18   0   2     1872.27     2034.75     69.36 o
 -16   0   2    16511.77    16412.44    836.18 o
 -14   0   2    32819.83    27862.95    585.30 o
 -12   0   2      919.50      942.95     37.80 o
 -10   0   2   123555.30   103591.62   1971.90 o
  -8   0   2    80615.39    71180.72   2165.66 o
  -4   0   2   120769.04   130968.68   5394.61 o
   2   0   2    98135.80   106925.77   1704.63 o
   4   0   2     5347.51     5456.03    104.85 o
   6   0   2    34604.00    32245.08    635.58 o
   8   0   2    29255.98    27313.29    550.43 o
  10   0   2     5117.23     4123.25    252.31 o
  12   0   2    13287.57    12636.85    390.57 o
  14   0   2   119663.77   121356.83   2005.31 o
  16   0   2       13.06       49.39     55.30 o
  18   0   2    17546.36    17614.95    460.66 o
  20   0   2     2095.78     2213.55     77.22 o
  22   0   2       32.25        8.54     47.77 o
  24   0   2     7749.12     8657.03    333.33 o
  26   0   2     3824.19     4017.48    317.77 o
 -29   1   2      120.07      143.84     48.43 o
 -27   1   2     5174.13     5959.97    189.19 o
 -25   1   2     8154.59     9459.98    185.24 o
 -23   1   2      592.57      654.24     40.83 o
 -21   1   2    21799.26    23980.46    605.34 o
 -19   1   2     4274.98     4241.61    116.48 o
 -17   1   2     1069.97     1177.42     39.92 o
 -15   1   2    29465.40    27149.35    531.71 o
 -13   1   2    12832.15    11021.12    158.60 o
 -11   1   2    27679.01    23877.35    317.98 o
  -9   1   2    91950.86    81145.09   1751.71 o
  -7   1   2    39715.76    34191.20   1587.13 o
  -5   1   2    23138.10    23539.66   1313.19 o
  -3   1   2    75976.90    83785.98   4683.41 o
   1   1   2    27625.84    30624.02    422.73 o
   3   1   2    35563.88    37549.40   1099.34 o
   5   1   2    24877.84    22239.87    573.13 o
   7   1   2    57616.54    55243.23   1078.37 o
   9   1   2    25120.18    23360.66    401.64 o
  11   1   2     3977.65     3757.57    111.68 o
  13   1   2    17415.74    15699.72    275.28 o
  15   1   2     8452.46     7898.31    207.92 o
  17   1   2     5287.98     5025.49    139.90 o
  19   1   2    14302.15    14510.13    459.61 o
  21   1   2      917.06      847.98     46.48 o
  23   1   2     7350.51     7978.34    209.63 o
  25   1   2     7229.77     8493.81    333.77 o
 -28   2   2     1452.23     1448.43     51.35 o
 -26   2   2     7429.29     8196.67    186.16 o
 -24   2   2     2019.63     2047.69     67.26 o
 -22   2   2     9962.26    10045.25    233.81 o
 -20   2   2    17215.13    17686.58    297.69 o
 -18   2   2      641.13      700.12     34.10 o
 -16   2   2     7192.37     7093.80    129.11 o
 -14   2   2    32496.21    29947.21    812.99 o
 -12   2   2        4.87       -5.51     14.73 o
 -10   2   2   114893.60   108528.45   4274.66 o
  -8   2   2    48461.63    44416.84   2193.28 o
  -6   2   2     2165.71     2444.53    103.83 o
  -4   2   2    43688.17    45416.52   1577.60 o
  -2   2   2    40795.29    39620.38    847.93 o
   0   2   2     4296.85     4460.49     80.41 o
   2   2   2    61493.81    61206.17   1664.50 o
   4   2   2    12463.54    11526.48    313.18 o
   6   2   2    26790.80    25588.01    751.35 o
   8   2   2    45764.71    43164.76   1341.40 o
  10   2   2     1351.16     1270.96     40.38 o
  12   2   2    12641.18    12555.84    376.56 o
  14   2   2    17866.67    18122.05    404.24 o
  16   2   2        0.78       21.37     31.29 o
  18   2   2    17181.93    17195.94    411.20 o
  20   2   2     4500.43     4551.30    103.23 o
  22   2   2      199.60      116.16     84.74 o
  24   2   2     5306.53     5765.76    223.89 o
  26   2   2     1149.66     1123.18    135.92 o
 -29   3   2      124.59      142.43     86.06 o
 -27   3   2     3484.88     3381.69    114.93 o
 -25   3   2     6952.55     7327.85    155.58 o
 -23   3   2      825.70      799.17     39.36 o
 -21   3   2    13914.06    14202.42    261.33 o
 -19   3   2     4190.50     4064.05     86.76 o
 -17   3   2     1305.85     1268.78     39.92 o
 -15   3   2    28660.29    27593.57    445.32 o
 -13   3   2    18932.45    18306.48    796.60 o
 -11   3   2    10820.64    10974.11    412.56 o
  -9   3   2    50789.27    49847.44   2056.03 o
  -7   3   2     5170.52     4758.88    238.45 o
  -5   3   2    27135.07    25558.73    622.41 o
  -3   3   2    70288.67    66635.01   1878.18 o
  -1   3   2    20835.04    19120.75    417.44 o
   1   3   2    57771.47    51620.76   1325.16 o
   3   3   2    63920.64    55896.05   1620.76 o
   5   3   2     4449.13     4387.09     97.92 o
   7   3   2    40081.90    38341.42    703.12 o
   9   3   2    20203.65    19961.85    592.09 o
  11   3   2     3888.21     3860.13     86.79 o
  13   3   2    23975.87    22807.92    393.56 o
  15   3   2     4396.97     4280.03    103.43 o
  17   3   2     6675.67     6524.41    204.84 o
  19   3   2    14438.38    15347.64    446.20 o
  21   3   2      827.52      925.57     69.13 o
  23   3   2     3765.67     4030.47    135.79 o
  25   3   2     3217.21     3492.18    179.17 o
 -28   4   2     1244.31     1377.26    140.21 o
 -26   4   2     7449.65     7555.75    310.54 o
 -24   4   2     1143.65      968.05    128.74 o
 -22   4   2     4419.96     4202.83    158.77 o
 -20   4   2    13261.58    13220.53    239.06 o
 -18   4   2     2518.98     2630.40     79.08 o
 -16   4   2    35503.83    37290.33   1322.01 o
 -14   4   2    20066.30    20172.59   1264.30 o
 -12   4   2     1041.20     1027.90     44.34 o
 -10   4   2    12190.32    12489.83    421.85 o
  -8   4   2    32218.17    30219.30   1218.25 o
  -6   4   2     4960.64     4630.76    151.58 o
  -4   4   2    30377.04    29020.22    807.31 o
  -2   4   2    20176.60    19358.33    400.53 o
   0   4   2     8822.26     8058.27    179.04 o
   2   4   2   175660.45   174486.30   6115.84 o
   4   4   2    14710.53    13039.84    251.90 o
   6   4   2    16778.22    16318.12    513.97 o
   8   4   2     8913.41     8212.75    268.05 o
  10   4   2     8170.35     8364.42    277.22 o
  12   4   2    12973.71    12842.88    206.48 o
  14   4   2    23602.38    23327.88    547.27 o
  16   4   2       34.48        8.99     28.59 o
  18   4   2    10561.70    10479.12    187.43 o
  20   4   2     3989.45     3718.67    103.87 o
  22   4   2      106.94       53.03     48.38 o
  24   4   2     3735.20     3532.60    203.06 o
 -27   5   2     2521.19     2346.50    253.08 o
 -25   5   2     4933.88     4902.60    173.11 o
 -23   5   2      218.59      362.05    100.30 o
 -21   5   2     6578.42     6712.08    208.11 o
 -19   5   2      707.00      567.29     39.35 o
 -17   5   2      725.17      769.28     63.10 o
 -15   5   2    15644.33    15685.01    569.55 o
 -13   5   2     9415.46     9796.25    555.44 o
 -11   5   2     7340.72     6607.19    270.07 o
  -9   5   2    30425.83    29908.86   1251.74 o
  -7   5   2     1549.43     1680.76     48.34 o
  -5   5   2    23713.51    22418.47    581.99 o
  -3   5   2    28091.88    26488.49    409.23 o
  -1   5   2     3041.58     2852.77     63.28 o
   1   5   2    35625.03    35007.11    829.01 o
   3   5   2    39043.20    37925.39    797.11 o
   5   5   2     3887.25     3786.12    141.03 o
   7   5   2    29059.24    29052.14    804.26 o
   9   5   2    10373.26    10485.65    252.82 o
  11   5   2    13171.28    14200.25    454.82 o
  13   5   2    25230.39    24468.09    406.51 o
  15   5   2     4930.76     4353.90     97.82 o
  17   5   2     6346.83     6219.57    202.27 o
  19   5   2    11368.97    12065.51    290.49 o
  21   5   2      825.96      861.92     73.95 o
  23   5   2     4066.59     3960.52    163.77 o
 -24   6   2      753.34      472.04     64.00 o
 -22   6   2     7532.01     8026.95    222.82 o
 -20   6   2     5163.44     5167.43    251.55 o
 -18   6   2      268.16      346.36     48.10 o
 -16   6   2     7645.98     7996.54    597.94 o
 -14   6   2    13795.23    14223.71   1015.02 o
 -12   6   2      135.55      117.81     24.84 o
 -10   6   2    16302.66    16550.83    819.15 o
  -8   6   2     7974.03     8044.91    386.12 o
  -6   6   2     7145.81     7127.26    234.23 o
  -4   6   2    12873.71    11923.30    475.14 o
  -2   6   2     6810.19     6677.39    172.25 o
   0   6   2    10370.26    10014.84    290.25 o
   2   6   2    50331.95    48509.26   1289.89 o
   4   6   2     5333.44     4801.25    102.00 o
   6   6   2    15109.93    15095.38    491.62 o
   8   6   2    15681.21    15514.12    444.33 o
  10   6   2      478.80      498.56     47.11 o
  12   6   2    12526.34    12960.50    509.98 o
  14   6   2     2661.86     2497.03     83.44 o
  16   6   2        1.00      -17.19     42.31 o
  18   6   2     9017.82     9256.17    241.43 o
  20   6   2     5374.00     5257.19    180.75 o
  22   6   2      697.77      639.21     84.44 o
 -23   7   2      113.65      111.86     50.39 o
 -21   7   2     5811.12     5993.92    196.74 o
 -19   7   2     7054.55     7454.17    422.92 o
 -17   7   2     1898.25     2049.25     93.54 o
 -15   7   2    10694.98    11740.39    841.98 o
 -13   7   2     8336.34     8335.35    508.26 o
 -11   7   2     9234.52     9477.62    532.99 o
  -9   7   2    16805.84    17771.93   1175.27 o
  -7   7   2     4591.67     4872.35    141.59 o
  -5   7   2    12452.49    12766.58    374.57 o
  -3   7   2    19002.78    18937.25    646.16 o
  -1   7   2     4013.40     4099.83    168.81 o
   1   7   2    21882.00    21007.25    680.92 o
   3   7   2    11318.77    11103.90    384.19 o
   5   7   2        5.02      120.96     33.49 o
   7   7   2    15696.98    16083.77    374.02 o
   9   7   2     5095.20     5119.70    115.52 o
  11   7   2       86.45      117.48     25.68 o
  13   7   2    14838.22    16210.21   1026.33 o
  15   7   2     3578.57     3413.08    202.89 o
  17   7   2     3551.48     3463.53    138.06 o
  19   7   2     5358.33     5434.06    223.44 o
 -22   8   2     1643.68     1437.30    237.02 o
 -20   8   2     5735.03     6260.34    481.95 o
 -18   8   2      165.12      119.17     33.09 o
 -16   8   2     4138.17     4206.80    320.99 o
 -14   8   2    10450.35    11118.70    500.37 o
 -12   8   2        2.64      -40.97     40.97 o
 -10   8   2    12188.63    12437.98    479.12 o
  -8   8   2    11219.96    11476.72    513.19 o
  -6   8   2      634.21      609.18     49.29 o
  -4   8   2    16347.88    16375.93    657.64 o
  -2   8   2     9332.13     9337.14    285.51 o
   0   8   2     1266.04     1318.10     88.72 o
   2   8   2    20696.87    20985.37    491.54 o
   4   8   2     2906.73     2655.16     82.65 o
   6   8   2     7572.06     7395.76    259.82 o
   8   8   2     9491.01     9620.00    289.16 o
  10   8   2      661.89      516.51     27.58 o
  12   8   2     3789.07     3736.45    160.02 o
  14   8   2    10588.54    11824.73    596.34 o
  16   8   2       21.33       -8.96     45.36 o
  18   8   2     4473.26     4258.38    184.47 o
 -19   9   2     2453.55     2238.60    122.85 o
 -17   9   2      770.54      846.06    115.29 o
 -15   9   2     6406.73     7067.04    562.12 o
 -13   9   2     2549.90     2867.93    282.28 o
 -11   9   2     4690.45     4790.19    324.46 o
  -9   9   2    12265.56    13239.48    559.94 o
  -7   9   2       58.31       80.35     41.98 o
  -5   9   2     5175.74     5249.06    272.45 o
  -3   9   2     8353.58     8448.85    322.68 o
  -1   9   2       99.40      155.27     74.93 o
   1   9   2     6950.21     6631.35    288.05 o
   3   9   2     6700.52     6770.82    291.63 o
   5   9   2      251.74      208.22     32.28 o
   7   9   2     8139.78     8430.40    258.16 o
   9   9   2     2814.86     2731.65     86.36 o
  11   9   2      159.55       51.44     47.40 o
  13   9   2     5764.56     6340.28    431.40 o
  15   9   2     2225.26     2052.40    116.87 o
 -14  10   2     4913.80     5449.50    652.41 o
 -12  10   2      123.97       50.18     44.92 o
 -10  10   2    10571.97    11471.97    771.61 o
  -8  10   2     2051.80     2092.34    146.37 o
  -6  10   2      813.22      822.78     58.39 o
  -4  10   2     6706.74     7266.53    365.82 o
  -2  10   2     2956.40     2991.31    128.73 o
   0  10   2     2271.63     2246.29     89.18 o
   2  10   2     3739.58     4176.55    186.22 o
   4  10   2      469.25      376.21     56.24 o
   6  10   2     4366.67     4309.61    110.99 o
   8  10   2     9085.16     9929.86    247.17 o
  10  10   2      277.95      393.43     80.17 o
  12  10   2     3063.79     2982.17    458.37 o
  -9  11   2     4006.22     3980.24    411.70 o
  -7  11   2     1573.84     1611.88    117.96 o
  -5  11   2     2906.55     2905.85    126.09 o
  -3  11   2     4426.67     4469.37    153.42 o
  -1  11   2      890.15      717.46     71.94 o
   1  11   2     6507.19     7126.17    476.78 o
   3  11   2     4242.13     4175.56    170.79 o
   5  11   2      129.38       15.44     99.82 o
 -29   1   3        3.14       93.98     39.61 o
 -27   1   3      140.56      114.56     56.79 o
 -25   1   3      111.47       83.55     37.17 o
 -23   1   3       48.34       -4.43     33.27 o
 -21   1   3        0.19       27.26     30.18 o
 -19   1   3       13.11       15.33     30.20 o
 -17   1   3      782.16      695.68     31.55 o
 -15   1   3    35664.03    29972.19    401.40 o
 -13   1   3     1196.55     1226.10     31.52 o
 -11   1   3       47.33       34.99     19.78 o
  -9   1   3       64.70       77.09     16.41 o
  -7   1   3       58.94       30.17     13.39 o
  -5   1   3      224.21      207.40     15.93 o
  -3   1   3      140.17      205.51     28.39 o
  -1   1   3      143.01      205.49     14.26 o
   1   1   3        1.47       -2.94     10.92 o
   3   1   3     2885.02     2629.10     77.13 o
   5   1   3     1895.73     1819.50     38.41 o
   7   1   3        9.83       -0.11     12.46 o
   9   1   3     1682.46     1608.03     71.39 o
  11   1   3      472.63      486.97     38.27 o
  13   1   3       29.97       29.63     26.31 o
  15   1   3        2.87      -29.91     29.91 o
  17   1   3      318.22      316.39     29.60 o
  19   1   3        0.24       12.31     30.26 o
  21   1   3      268.81      182.84     35.92 o
  23   1   3        2.31       67.14     45.58 o
  25   1   3        1.18      117.06    114.48 o
 -30   2   3       54.79      175.23     64.49 o
 -28   2   3        2.03       -8.52     40.10 o
 -26   2   3      878.84      997.56     83.20 o
 -24   2   3      133.84      112.62     32.15 o
 -22   2   3      253.68      270.46     32.36 o
 -20   2   3        1.92        8.03     47.71 o
 -18   2   3       95.14       54.00     26.03 o
 -16   2   3      208.62      248.12     20.98 o
 -14   2   3       15.30        4.68     17.04 o
 -12   2   3      145.43      154.18     17.72 o
 -10   2   3      575.78      530.62     30.77 o
  -8   2   3     1051.07     1226.20     61.76 o
  -6   2   3      108.54      110.78     15.11 o
  -4   2   3      237.19      238.42     12.89 o
  -2   2   3        5.38      -10.14     10.48 o
   0   2   3      272.81      249.97     24.77 o
   2   2   3      704.99      825.71     60.78 o
   4   2   3     1688.56     1540.73     56.23 o
   6   2   3    15557.81    15687.28    338.23 o
   8   2   3      662.44      535.63     29.59 o
  10   2   3     2017.28     1833.38     57.47 o
  12   2   3      457.77      466.56     36.68 o
  14   2   3      485.70      452.35     46.14 o
  16   2   3      267.21      172.79     29.86 o
  18   2   3     2818.30     2778.70    138.17 o
  20   2   3       70.01      115.63     31.42 o
  22   2   3        9.19       42.88     71.14 o
  24   2   3       18.26       97.14     50.84 o
 -29   3   3      316.62      227.32     80.02 o
 -27   3   3      376.57      443.67     42.12 o
 -25   3   3      785.38      772.07     65.65 o
 -23   3   3      411.82      361.53     40.01 o
 -21   3   3       93.89      165.19     29.76 o
 -19   3   3      247.73      236.99     27.25 o
 -17   3   3       26.29       49.04     21.44 o
 -15   3   3      285.29      307.03     18.96 o
 -13   3   3      725.54      701.35     22.55 o
 -11   3   3      782.55      812.52     55.53 o
  -9   3   3    10318.23     9951.62    507.55 o
  -7   3   3        8.96       13.02     13.19 o
  -5   3   3      744.32      689.68     25.08 o
  -3   3   3   112612.78   110547.00   2653.29 o
  -1   3   3     7874.48     7606.67    177.84 o
   1   3   3       56.04       29.77     18.75 o
   3   3   3       35.49       28.56     21.93 o
   5   3   3        4.82       20.29     27.74 o
   7   3   3      551.90      551.13     42.77 o
   9   3   3     4477.34     4160.20    119.42 o
  11   3   3     1161.80     1041.36     41.03 o
  13   3   3       86.83       42.11     30.73 o
  15   3   3     6754.28     6142.01    216.73 o
  17   3   3     3946.79     3925.86     99.47 o
  19   3   3      204.75      223.52     61.16 o
  21   3   3      355.32      329.29     51.28 o
  23   3   3        0.11       41.22     51.73 o
 -28   4   3       10.82       37.35     61.02 o
 -26   4   3      401.84      372.92     52.28 o
 -24   4   3      295.83      209.95     26.58 o
 -22   4   3      226.80      203.71     21.30 o
 -20   4   3      308.49      292.43     38.74 o
 -18   4   3       57.94       42.61     34.82 o
 -16   4   3        0.84      -27.12     27.12 o
 -14   4   3       87.70       47.96     22.39 o
 -12   4   3     4704.02     4483.83    174.67 o
 -10   4   3      206.92      198.86     22.88 o
  -8   4   3      456.45      437.00     22.49 o
  -6   4   3      288.14      328.13     15.75 o
  -4   4   3      919.70      880.69     22.52 o
  -2   4   3      264.51      286.74     17.38 o
   0   4   3    13653.68    12456.00    279.90 o
   2   4   3     1126.12      992.47     36.72 o
   4   4   3      266.91      241.52     31.89 o
   6   4   3        0.59       11.20     22.86 o
   8   4   3       15.41       14.78     17.77 o
  10   4   3      356.15      426.80     38.88 o
  12   4   3      320.05      330.06     47.10 o
  14   4   3     1237.47     1056.23     50.89 o
  16   4   3      125.72      152.64     50.58 o
  18   4   3     3849.97     3808.20    154.33 o
  20   4   3      139.21      156.42     35.49 o
  22   4   3        8.16      -22.32     63.54 o
 -27   5   3      191.21      139.85    112.92 o
 -25   5   3       82.99      104.95     60.07 o
 -23   5   3      129.26       70.71     33.69 o
 -21   5   3       78.84      168.16     63.15 o
 -19   5   3       63.33       72.76     26.53 o
 -17   5   3       30.51       35.51     28.40 o
 -15   5   3     1774.46     1789.12     72.08 o
 -13   5   3      812.08      881.73     52.91 o
 -11   5   3      181.72      225.28     20.17 o
  -9   5   3      163.25      186.33     19.50 o
  -7   5   3       21.30       26.21     13.42 o
  -5   5   3       91.40      106.92     14.43 o
  -3   5   3     5611.37     5175.61    121.27 o
  -1   5   3      762.43      752.17     26.76 o
   1   5   3        3.04       71.74     27.81 o
   3   5   3      578.43      630.46     30.45 o
   5   5   3      109.30      194.18     46.33 o
   7   5   3     1885.28     1911.21     53.38 o
   9   5   3      453.54      466.71     25.45 o
  11   5   3       22.37       50.52     28.42 o
  13   5   3      495.29      456.87     31.40 o
  15   5   3      254.99      267.48     33.94 o
  17   5   3       11.44      -11.48     35.34 o
  19   5   3      105.48       97.33     35.69 o
  21   5   3        2.89        7.61     52.68 o
 -26   6   3      128.13      167.36    108.31 o
 -24   6   3      160.06      122.40     79.61 o
 -22   6   3      147.10      114.88     84.60 o
 -20   6   3      931.35      934.53    110.51 o
 -18   6   3       87.38       92.54     41.56 o
 -16   6   3      383.26      345.64     47.49 o
 -14   6   3     3571.03     3523.34    145.94 o
 -12   6   3       26.95       58.79     26.11 o
 -10   6   3       95.12      110.92     41.50 o
  -8   6   3     1207.85     1328.78     33.50 o
  -6   6   3      793.20      789.90     54.68 o
  -4   6   3     3299.08     3026.54     78.13 o
  -2   6   3     2616.83     2303.59     79.14 o
   0   6   3      157.23       92.46     40.86 o
   2   6   3     1124.24     1126.66     67.75 o
   4   6   3     1948.80     1906.45     99.28 o
   6   6   3     1694.03     1606.31     49.21 o
   8   6   3      289.67      265.60     31.75 o
  10   6   3        4.84       46.04     24.05 o
  12   6   3       30.52       17.66     28.16 o
  14   6   3      706.08      646.07     42.84 o
  16   6   3      221.33      215.61     33.22 o
  18   6   3      249.10      179.75     65.04 o
  20   6   3      166.62      158.05     72.97 o
 -23   7   3       80.57       34.68     54.65 o
 -21   7   3      416.57      516.02     54.31 o
 -19   7   3      404.14      435.20     52.39 o
 -17   7   3      106.86      184.74     64.79 o
 -15   7   3     4879.70     5115.30    246.93 o
 -13   7   3     7438.16     7417.31    446.28 o
 -11   7   3      288.88      319.86     31.41 o
  -9   7   3     1499.62     1633.99    162.40 o
  -7   7   3      702.43      726.23     34.28 o
  -5   7   3      200.80      199.88     31.52 o
  -3   7   3     3463.60     3343.00     92.14 o
  -1   7   3     5477.67     5275.33    124.88 o
   1   7   3      128.16       80.17     21.20 o
   3   7   3      228.93      265.30     45.81 o
   5   7   3     3690.95     3363.72     88.51 o
   7   7   3      104.52       95.92     30.85 o
   9   7   3      229.14      215.03     24.74 o
  11   7   3      165.57      243.70     29.40 o
  13   7   3      254.72      195.92     26.50 o
  15   7   3      254.65      284.05     56.61 o
  17   7   3        0.16       26.77     68.71 o
  19   7   3       17.56      110.79     61.22 o
 -22   8   3       15.33       70.49     86.42 o
 -20   8   3      698.92      605.61     51.26 o
 -18   8   3      543.73      474.91     71.98 o
 -16   8   3      557.85      477.69     54.26 o
 -14   8   3     1897.87     1757.72    143.75 o
 -12   8   3     2230.96     2324.04    233.86 o
 -10   8   3        5.38       13.40     43.77 o
  -8   8   3     1160.62     1167.91     43.41 o
  -6   8   3       87.52      201.58     39.13 o
  -4   8   3      379.16      388.41     63.82 o
  -2   8   3     2602.48     2452.04    156.58 o
   0   8   3     2303.43     2150.19    100.10 o
   2   8   3      687.55      685.96     35.34 o
   4   8   3      877.60      948.51     77.90 o
   6   8   3     3054.03     3000.31     80.53 o
   8   8   3      374.56      346.65     32.17 o
  10   8   3      200.71      190.05     22.98 o
  12   8   3      746.14      648.26     40.42 o
  14   8   3      603.73      549.04     75.60 o
  16   8   3      224.07      318.30    194.30 o
 -19   9   3      331.53      403.94     82.79 o
 -17   9   3       57.83       31.94     52.35 o
 -15   9   3      111.63      188.72     61.23 o
 -13   9   3      658.64      663.06     98.24 o
 -11   9   3       96.77      136.06     41.40 o
  -9   9   3      129.21       79.27     27.36 o
  -7   9   3      360.93      398.98     58.91 o
  -5   9   3      484.41      592.12     91.73 o
  -3   9   3     4111.23     4372.56    169.10 o
  -1   9   3       16.43      100.68     73.62 o
   1   9   3       75.88      159.05     54.65 o
   3   9   3      576.90      568.64     51.72 o
   5   9   3        7.23       -8.01     24.97 o
   7   9   3      232.76      226.75     30.94 o
   9   9   3      156.55      165.16     31.64 o
  11   9   3        4.82       49.12     45.47 o
  13   9   3      420.16      436.27     75.61 o
 -16  10   3      154.86      279.28     83.87 o
 -14  10   3      350.50      334.15     73.15 o
 -12  10   3      580.90      734.67     63.17 o
 -10  10   3      422.74      531.24     86.23 o
  -8  10   3      831.12      857.45     69.06 o
  -6  10   3       18.76       74.23     83.77 o
  -4  10   3      132.29      173.34     77.42 o
  -2  10   3      428.64      521.18     61.05 o
   0  10   3      325.65      399.01     71.01 o
   2  10   3      618.22      625.87     70.04 o
   4  10   3      749.20      721.28     43.61 o
   6  10   3      242.63      290.32     43.13 o
   8  10   3     1848.82     1932.95     97.96 o
  10  10   3      245.01      254.93     86.33 o
  -9  11   3      961.53      913.58    122.87 o
  -7  11   3      387.03      379.90    104.08 o
  -5  11   3       39.24       60.54     54.60 o
  -3  11   3       57.88      112.57     62.27 o
  -1  11   3      796.42      810.72     76.14 o
   1  11   3      221.26      356.45     81.81 o
   3  11   3      687.34      619.21     86.53 o
 -30   0   4     4432.14     5363.33    444.36 o
 -28   0   4     1552.97     1718.15    124.83 o
 -26   0   4      470.62      486.86     68.26 o
 -24   0   4    20740.06    24542.41   1623.10 o
 -22   0   4     2468.31     2764.16     96.78 o
 -20   0   4     9845.85     9665.96    423.63 o
 -18   0   4    21605.33    21128.24   1041.86 o
 -16   0   4      252.14      355.35     49.09 o
 -14   0   4    19386.12    18002.89    425.30 o
 -12   0   4    41835.66    39223.07   1711.73 o
 -10   0   4     5180.25     4668.82    211.42 o
  -8   0   4   164913.20   166673.47   6332.20 o
  -6   0   4   210158.31   241468.00  12216.20 o
  -4   0   4     3511.13     3615.49    327.72 o
  -2   0   4    39832.15    45102.96   1324.68 o
   0   0   4    32223.78    33235.26    674.21 o
   2   0   4     5942.79     6366.47    135.26 o
   4   0   4    85232.21    90244.36   1938.65 o
   6   0   4    18026.93    17556.70    387.44 o
   8   0   4    18131.24    18780.74    394.35 o
  10   0   4     4584.46     4679.20    134.37 o
  12   0   4     6926.87     7222.49    416.08 o
  14   0   4    15601.19    16260.97    635.70 o
  16   0   4     6606.70     7382.57    352.21 o
  18   0   4        7.58      134.35     35.72 o
  20   0   4     9845.14    10697.34    387.80 o
  22   0   4     3288.92     3387.43    306.30 o
  24   0   4     1202.11     1258.65    176.89 o
 -31   1   4     3433.54     4246.05    232.66 o
 -29   1   4     5956.47     7281.81    444.50 o
 -27   1   4        8.16       54.75     37.67 o
 -25   1   4     9147.51    10349.97    357.27 o
 -23   1   4     8077.50     8228.29    333.81 o
 -21   1   4      757.52      832.81     46.85 o
 -19   1   4    20287.56    19878.23    272.19 o
 -17   1   4     6149.35     5868.68     96.71 o
 -15   1   4     5705.55     4984.20     97.93 o
 -13   1   4    48317.99    45819.84    739.27 o
 -11   1   4    42933.59    40607.04   1352.29 o
  -9   1   4    41772.08    43839.68   2287.16 o
  -7   1   4   109867.80   114893.84   4065.44 o
  -5   1   4    45019.91    42043.56   1666.75 o
  -3   1   4    26383.04    27616.69    984.25 o
  -1   1   4    67496.23    71608.49   1556.86 o
   1   1   4    18999.33    18598.10    314.41 o
   3   1   4    37114.13    36837.90    663.67 o
   5   1   4    57317.29    57183.57   1127.96 o
   7   1   4     3645.84     3634.57     75.07 o
   9   1   4    36269.40    35412.80   1007.85 o
  11   1   4    10757.28    10917.62    314.85 o
  13   1   4     8991.89     9100.74    273.52 o
  15   1   4    23336.39    22727.54    656.72 o
  17   1   4     3388.04     3270.23     89.05 o
  19   1   4     5573.17     5497.01    202.02 o
  21   1   4     9344.29     9549.99    280.65 o
  23   1   4      435.50      313.81     56.95 o
 -30   2   4     3613.89     4066.43    260.76 o
 -28   2   4     2094.12     2205.69    122.59 o
 -26   2   4     1342.87     1556.64     53.39 o
 -24   2   4    11672.91    11821.79    223.70 o
 -22   2   4     1495.32     1473.55     49.08 o
 -20   2   4    20176.14    19825.66    448.83 o
 -18   2   4    20653.06    19552.60    423.84 o
 -16   2   4      305.07      277.48     23.66 o
 -14   2   4    19099.72    19139.55    929.93 o
 -12   2   4    25288.10    26638.40   1296.45 o
 -10   2   4     1206.80      968.79     57.17 o
  -8   2   4   122643.30   122999.67   5058.31 o
  -6   2   4    51876.01    50054.39   2094.61 o
  -4   2   4     4180.30     4844.34    163.92 o
  -2   2   4    37304.23    38846.88   1114.35 o
   0   2   4    17797.66    18880.68    436.28 o
   2   2   4    24344.03    25027.07    641.79 o
   4   2   4   165302.38   185759.33   5016.09 o
   6   2   4     6134.94     6867.91    117.92 o
   8   2   4    17084.86    16298.07    448.75 o
  10   2   4    24330.82    23992.38    880.99 o
  12   2   4      791.05      818.35     42.62 o
  14   2   4    10648.86    10855.19    334.56 o
  16   2   4    14661.35    14866.26    441.16 o
  18   2   4        0.81        5.71     34.57 o
  20   2   4     9365.12     9432.85    241.66 o
  22   2   4     5750.79     5625.61    206.09 o
 -29   3   4     2772.71     2761.36    130.99 o
 -27   3   4        5.95       54.60     35.46 o
 -25   3   4     6296.50     6505.84    145.56 o
 -23   3   4     7423.57     7530.65    148.95 o
 -21   3   4      974.29     1025.51     41.08 o
 -19   3   4    24973.13    24762.19    335.76 o
 -17   3   4     5028.19     4723.35    125.15 o
 -15   3   4     2512.91     2532.38     91.69 o
 -13   3   4    31235.56    31424.88   1290.69 o
 -11   3   4    13104.68    12297.06    438.81 o
  -9   3   4    25693.26    25931.79   1045.14 o
  -7   3   4    77629.73    80820.48   2695.31 o
  -5   3   4     1242.34     1277.36     38.04 o
  -3   3   4    44919.21    42862.51   1076.22 o
  -1   3   4    45039.22    44550.00    874.61 o
   1   3   4     2155.26     2043.97     64.99 o
   3   3   4    56105.23    56875.74   1391.82 o
   5   3   4    39646.73    38831.69    881.10 o
   7   3   4     4809.72     4579.83    258.14 o
   9   3   4    29997.22    31371.81    958.95 o
  11   3   4    12540.78    12668.31    341.47 o
  13   3   4      344.05      352.08     41.10 o
  15   3   4    19940.34    20771.90    522.33 o
  17   3   4     4761.10     4619.87    133.29 o
  19   3   4     2696.48     2538.24     71.67 o
  21   3   4     9165.29     9380.65    277.68 o
  23   3   4      499.46      474.31     53.99 o
 -28   4   4     2019.11     1850.71     79.21 o
 -26   4   4     1189.29     1137.66     58.43 o
 -24   4   4    10763.05    11015.64    550.43 o
 -22   4   4     3540.56     3502.25    110.40 o
 -20   4   4      739.36      852.14     89.36 o
 -18   4   4    25816.94    27287.73   1064.63 o
 -16   4   4      618.99      701.64     61.95 o
 -14   4   4     9082.33     9341.64    415.27 o
 -12   4   4    31979.73    31923.29   1785.34 o
 -10   4   4       63.53       68.06     15.05 o
  -8   4   4    56473.15    57087.66   2103.17 o
  -6   4   4    24232.66    23506.11    671.01 o
  -4   4   4     4834.78     4660.23     90.97 o
  -2   4   4    38403.23    36670.71   1062.41 o
   0   4   4    12834.76    12414.57    340.38 o
   2   4   4     9488.88     9444.28    236.12 o
   6   4   4    15165.94    15341.99    391.20 o
   8   4   4    16538.92    16882.25    452.55 o
  10   4   4    16580.91    15765.63    309.64 o
  12   4   4       62.92       56.60     43.22 o
  14   4   4     6272.40     6148.57    131.17 o
  16   4   4    10288.29     9935.74    253.09 o
  18   4   4        3.68       94.98     39.72 o
  20   4   4     7748.07     7884.25    215.62 o
  22   4   4      154.60      140.61     89.94 o
 -27   5   4       72.56        6.35     56.15 o
 -25   5   4     5318.12     5446.49    193.08 o
 -23   5   4     8775.45     9011.91    223.03 o
 -21   5   4      360.49      273.78     36.47 o
 -19   5   4    17367.57    18522.22    798.17 o
 -17   5   4     2760.08     2651.18     94.40 o
 -15   5   4      869.51      786.88     38.63 o
 -13   5   4    20051.97    20339.24    921.05 o
 -11   5   4    12748.18    12796.94    509.31 o
  -9   5   4     6078.45     5905.23    202.59 o
  -7   5   4    26156.91    25757.32    683.03 o
  -5   5   4     2812.86     2855.92     77.25 o
  -3   5   4    20390.15    19979.41    613.47 o
  -1   5   4    25509.41    24733.16    637.52 o
   1   5   4     2504.17     2592.62    100.56 o
   3   5   4    36131.83    37429.32   1226.92 o
   5   5   4    16460.76    16800.91    450.39 o
   7   5   4     9487.39     9932.20    244.88 o
   9   5   4    19175.84    20810.07    664.96 o
  11   5   4     5987.77     5732.10    124.38 o
  13   5   4       33.41       50.23     28.43 o
  15   5   4    10106.24    10289.82    194.49 o
  17   5   4     3382.31     3074.27    136.86 o
  19   5   4     2664.34     2145.07    100.32 o
  21   5   4     7042.28     7871.01    762.18 o
 -26   6   4     3184.42     3099.53    158.46 o
 -24   6   4     5266.66     5192.28    177.99 o
 -22   6   4     2148.85     2190.15     89.53 o
 -20   6   4     5335.74     5507.71    258.04 o
 -18   6   4     9830.88    10279.37    636.72 o
 -16   6   4      843.13      947.49     43.86 o
 -14   6   4     8180.77     8102.71    275.63 o
 -12   6   4    17391.57    17278.14    596.93 o
 -10   6   4       24.30       13.03     21.09 o
  -8   6   4   109266.15   121143.60   5312.42 o
  -6   6   4     2831.79     2593.35    101.76 o
  -4   6   4     2465.79     2477.74     77.66 o
  -2   6   4    19556.21    19187.76    444.10 o
   0   6   4     7375.79     6974.80    214.30 o
   2   6   4     3114.69     3027.63     80.95 o
   4   6   4    22533.32    22847.56    487.89 o
   6   6   4     1843.06     1846.53     52.76 o
   8   6   4    10651.57    10242.23    205.90 o
  10   6   4    19832.30    20774.60    773.32 o
  12   6   4       83.46      -14.95     32.41 o
  14   6   4     6332.11     6161.84    133.54 o
  16   6   4     9622.38     9625.96    216.65 o
  18   6   4       57.33      -56.38     56.38 o
 -25   7   4     2553.44     2416.33    137.28 o
 -23   7   4     4694.64     4731.47    186.92 o
 -21   7   4      294.34      275.63     49.00 o
 -19   7   4    10386.72    10737.73    428.75 o
 -17   7   4     5168.19     5254.56    303.91 o
 -15   7   4     2934.35     3064.24    153.73 o
 -13   7   4    10629.96    11142.51    636.36 o
 -11   7   4     3006.77     2722.02    126.70 o
  -9   7   4     4588.19     4507.82    236.57 o
  -7   7   4    20360.55    20484.71    936.58 o
  -5   7   4     5392.90     5454.14    201.12 o
  -3   7   4    12123.73    12022.89    588.64 o
  -1   7   4    14354.14    14580.56    722.59 o
   1   7   4       44.13       80.85     19.53 o
   3   7   4    18299.02    17856.88    634.60 o
   5   7   4    11060.64    11143.02    295.20 o
   7   7   4      113.07      115.63     23.22 o
   9   7   4    11530.87    12537.12    209.90 o
  11   7   4     4296.04     4536.48    128.41 o
  13   7   4      367.25      306.14     37.96 o
  15   7   4     6693.91     6091.57    219.26 o
  17   7   4     1806.08     1733.90    164.62 o
 -22   8   4      565.78      396.69     54.85 o
 -20   8   4     3838.26     4101.48    231.96 o
 -18   8   4     3721.52     3798.58    155.01 o
 -16   8   4      418.70      404.41     80.51 o
 -14   8   4     5509.56     5556.46    326.57 o
 -12   8   4     9238.71     9992.61   1059.72 o
 -10   8   4        9.23       32.58     22.23 o
  -8   8   4     4801.44     5119.76    231.44 o
  -6   8   4    12383.84    12778.17   1141.16 o
  -4   8   4     1329.64     1451.46    152.41 o
  -2   8   4    14090.17    14261.73    408.20 o
   0   8   4     5221.92     5305.00    115.52 o
   2   8   4      593.46      562.06     37.87 o
   4   8   4    20752.34    23243.14    424.83 o
   6   8   4     2538.07     2250.93     87.48 o
   8   8   4     5856.06     5947.14    168.97 o
  10   8   4     7203.77     7059.39    182.91 o
  12   8   4      997.94      979.52     53.80 o
  14   8   4     4427.98     4169.44    151.60 o
  16   8   4     4996.51     4700.03    266.79 o
 -19   9   4     3268.77     3149.67    256.15 o
 -17   9   4     2850.04     3076.13    336.78 o
 -15   9   4     1596.43     1873.24    129.32 o
 -13   9   4     7486.55     8303.58    622.15 o
 -11   9   4     4028.48     4026.79    358.30 o
  -9   9   4     4341.00     4623.02    222.53 o
  -7   9   4    10644.67    11581.73    772.00 o
  -5   9   4       48.29       62.30     40.59 o
  -3   9   4     4369.19     4288.14    203.86 o
  -1   9   4     8124.15     8074.23    420.52 o
   1   9   4      272.69      209.41     32.45 o
   3   9   4     5471.13     5254.86    188.85 o
   5   9   4     7359.75     7958.60    196.87 o
   7   9   4      234.81      191.72     42.04 o
   9   9   4     6172.95     6392.02    251.36 o
  11   9   4     2069.37     1926.27    142.84 o
  13   9   4     1931.94     1805.01    107.74 o
 -16  10   4       33.05      -65.92     65.92 o
 -14  10   4     3670.88     3583.94    576.19 o
 -12  10   4     4790.31     4619.36    292.95 o
 -10  10   4      102.99       69.79     93.40 o
  -8  10   4     5001.34     5415.47    374.97 o
  -6  10   4     3104.95     3227.68    182.12 o
  -4  10   4     1211.57     1386.21    188.55 o
  -2  10   4     5853.15     6078.90    297.33 o
   0  10   4     3180.82     3108.61    134.96 o
   2  10   4      756.49      735.56    110.62 o
   4  10   4    23199.60    26935.93    883.66 o
   6  10   4       20.46        7.35     29.41 o
   8  10   4     2719.56     2842.15    157.61 o
  -9  11   4     1009.38      814.06    102.71 o
  -7  11   4     4734.37     5062.23    730.28 o
  -5  11   4     1070.57     1043.43     95.90 o
  -3  11   4     2861.84     2763.20    171.62 o
  -1  11   4     3757.21     3677.95    236.57 o
   1  11   4        4.73       -5.88     60.92 o
 -31   1   5       64.02       67.28     55.95 o
 -29   1   5       56.67       -5.52     62.52 o
 -27   1   5       36.86       72.03     34.50 o
 -25   1   5        9.80      -26.17     28.82 o
 -23   1   5       27.97       94.98     41.24 o
 -21   1   5      120.77       54.99     37.65 o
 -19   1   5     5684.90     5533.18    138.24 o
 -17   1   5     1246.45     1187.40     49.20 o
 -15   1   5        1.68      -25.00     25.00 o
 -13   1   5       73.02       67.80     18.43 o
 -11   1   5       93.90       93.57     19.75 o
  -9   1   5       86.52       81.20     17.84 o
  -7   1   5      400.78      388.42     19.34 o
  -5   1   5      199.90      163.98     16.00 o
  -3   1   5     5943.97     6029.17    201.17 o
  -1   1   5   147445.20   163548.69   4254.52 o
   1   1   5     4979.16     5591.22     98.25 o
   3   1   5       86.23       74.78     15.96 o
   5   1   5        1.09       -7.48     16.69 o
   7   1   5       19.87       38.10     15.52 o
   9   1   5     2197.57     1972.76    105.66 o
  11   1   5      296.49      292.98     43.26 o
  13   1   5       27.57       34.18     36.52 o
  15   1   5        5.69       35.93     32.74 o
  17   1   5      653.53      654.93     43.90 o
  19   1   5      230.97      228.78     41.48 o
  21   1   5        0.92       17.21     36.35 o
 -30   2   5      141.72      148.43     52.21 o
 -28   2   5      336.49      450.60     41.41 o
 -26   2   5        8.76       13.96     31.09 o
 -24   2   5        3.90       -5.70     27.64 o
 -22   2   5     1216.99     1219.51     43.69 o
 -20   2   5       76.02       83.02     23.26 o
 -18   2   5       31.35       19.69     27.71 o
 -16   2   5       45.15       44.45     22.83 o
 -14   2   5        2.73      -19.45     25.96 o
 -12   2   5      262.98      348.18     34.33 o
 -10   2   5      271.46      192.23     18.71 o
  -8   2   5      187.63      195.46     29.65 o
  -6   2   5      400.36      324.75     17.93 o
  -4   2   5      250.77      279.86     18.35 o
  -2   2   5      145.30      125.70     18.19 o
   0   2   5     2061.14     2378.35     63.14 o
   2   2   5     7605.99     7746.05    125.63 o
   4   2   5     1039.79     1109.04     32.78 o
   6   2   5        1.07       51.69     24.35 o
   8   2   5       93.24      174.20     34.00 o
  10   2   5     7887.10     7213.00    144.89 o
  12   2   5       10.32        4.52     33.92 o
  14   2   5      588.26      674.73     46.66 o
  16   2   5      450.91      441.47     48.76 o
  18   2   5       77.28       76.87     39.83 o
  20   2   5      224.57      205.72     47.50 o
  22   2   5        3.43       68.41     61.70 o
 -29   3   5      970.82     1046.51     53.91 o
 -27   3   5        4.22       27.43     37.43 o
 -25   3   5       94.78       83.69     43.09 o
 -23   3   5      103.16       48.68     29.10 o
 -21   3   5       25.07        9.22     22.16 o
 -19   3   5      200.12      201.41     22.40 o
 -17   3   5      378.64      387.81     23.70 o
 -15   3   5     1369.92     1417.35     69.63 o
 -13   3   5    23338.54    23381.28   1131.82 o
 -11   3   5     3850.56     3788.40    145.66 o
  -9   3   5      131.50      113.51     20.77 o
  -7   3   5     1768.56     1870.88     47.90 o
  -5   3   5      444.00      373.10     21.31 o
  -3   3   5      150.04      106.12     28.90 o
  -1   3   5      939.16      911.07     43.79 o
   1   3   5      645.47      695.73     25.56 o
   3   3   5       15.68       65.21     22.47 o
   5   3   5       63.25        8.21     19.83 o
   7   3   5      360.77      295.96     19.36 o
   9   3   5      710.57      731.74     59.34 o
  11   3   5    19997.36    19580.12    571.30 o
  13   3   5     1591.13     1435.00     93.55 o
  15   3   5      218.57      260.77     84.10 o
  17   3   5        2.92       33.05     38.56 o
  19   3   5       70.17       85.45     41.16 o
  21   3   5       15.48      -13.07     45.39 o
 -30   4   5      339.43      200.06    188.18 o
 -28   4   5       32.42       44.80     28.35 o
 -26   4   5       34.74       37.32     24.13 o
 -24   4   5      142.68      170.43     55.13 o
 -22   4   5      144.78      160.76     37.47 o
 -20   4   5       16.14      -17.56     27.35 o
 -18   4   5     1515.25     1429.73     44.50 o
 -16   4   5     1257.51     1281.38     42.27 o
 -14   4   5      138.02      186.72     18.12 o
 -12   4   5     1132.00     1156.11     45.03 o
 -10   4   5        7.70      -17.62     17.62 o
  -8   4   5     1022.56      958.08     25.94 o
  -6   4   5     2409.45     2336.70     59.87 o
  -4   4   5     9320.20     8957.38    131.49 o
  -2   4   5      430.49      414.05     24.93 o
   0   4   5       77.00      100.17     25.92 o
   2   4   5      144.06      175.09     27.28 o
   4   4   5      430.64      416.25     27.34 o
   6   4   5      303.79      300.20     28.22 o
   8   4   5     1933.13     1764.70     64.44 o
  10   4   5     3714.94     3336.11     96.01 o
  12   4   5        5.66       58.03     43.52 o
  14   4   5      643.03      569.48     54.69 o
  16   4   5      478.69      443.77     53.16 o
  18   4   5        0.72        3.50     41.74 o
  20   4   5      206.02      202.93     48.87 o
 -27   5   5       16.15       98.80     66.42 o
 -25   5   5       66.76       41.19     42.41 o
 -23   5   5      344.50      406.21     46.65 o
 -21   5   5       37.32       28.97     32.37 o
 -19   5   5      107.05      126.72     29.39 o
 -17   5   5      389.15      410.28     30.74 o
 -15   5   5       17.79       26.98     24.23 o
 -13   5   5     1888.89     1862.91     81.01 o
 -11   5   5      402.59      442.34     21.65 o
  -9   5   5      163.71      169.07     18.77 o
  -7   5   5      605.72      630.02     31.98 o
  -5   5   5       52.15       83.41     31.49 o
  -3   5   5     1147.26     1162.19     47.17 o
  -1   5   5     4903.64     4701.17    119.40 o
   1   5   5      597.83      593.69     33.76 o
   3   5   5        6.22       15.76     26.74 o
   5   5   5       71.23       90.92     97.84 o
   7   5   5        6.95       -7.56     20.52 o
   9   5   5      254.83      348.89     51.88 o
  11   5   5     1828.95     1633.28     75.30 o
  13   5   5        1.83       90.94     39.99 o
  15   5   5       71.67       43.02     39.70 o
  17   5   5      529.76      488.65     52.90 o
  19   5   5       41.92       55.22     61.70 o
 -26   6   5       12.27       51.89     52.53 o
 -24   6   5      425.30      354.91     62.51 o
 -22   6   5      930.52     1023.75     67.68 o
 -20   6   5      307.87      293.06     38.36 o
 -18   6   5      704.30      647.82     37.37 o
 -16   6   5        6.63       15.00     25.18 o
 -14   6   5      549.40      525.67     31.23 o
 -12   6   5     2453.71     2346.87     55.66 o
 -10   6   5       20.30      101.20     20.12 o
  -8   6   5     1699.35     1760.56     77.94 o
  -6   6   5      824.80      760.56     33.15 o
  -4   6   5       10.17       -2.18     20.90 o
  -2   6   5     3680.51     3435.89     79.05 o
   0   6   5      938.64      958.69     39.89 o
   2   6   5     1445.67     1337.37     61.88 o
   4   6   5      988.35     1028.38     37.24 o
   6   6   5      508.26      632.08     58.40 o
   8   6   5        1.15       68.02     34.47 o
  10   6   5      400.62      304.05     42.32 o
  12   6   5      583.04      532.63     44.75 o
  14   6   5       26.61       69.47     49.56 o
  16   6   5      333.90      239.68     39.92 o
  18   6   5       24.28      -20.25     60.10 o
 -25   7   5       37.16      -24.32     68.74 o
 -23   7   5       36.83       65.92     42.25 o
 -21   7   5      144.68      198.78     40.71 o
 -19   7   5     3065.88     3105.54    180.51 o
 -17   7   5     1429.43     1463.49     79.79 o
 -15   7   5      427.47      406.83     30.00 o
 -13   7   5      608.68      578.15     39.88 o
 -11   7   5      499.91      540.48     32.21 o
  -9   7   5        0.89        5.98     26.70 o
  -7   7   5      649.61      691.57     34.48 o
  -5   7   5       14.31       13.87     20.84 o
  -3   7   5      833.74      796.58     46.31 o
  -1   7   5    17781.38    16960.71    561.69 o
   1   7   5     6557.31     5995.55    124.62 o
   3   7   5      315.76      375.69     32.78 o
   5   7   5      722.84      790.41     42.09 o
   7   7   5       47.89       55.26     21.21 o
   9   7   5      101.55      126.53     24.61 o
  11   7   5      684.55      649.66     43.44 o
  13   7   5       73.75       23.22     46.30 o
  15   7   5      273.01      255.27     65.77 o
 -22   8   5     1607.01     1743.02    203.29 o
 -20   8   5      640.92      658.56     47.33 o
 -18   8   5      865.96      839.10     53.98 o
 -16   8   5      317.03      246.43     38.70 o
 -14   8   5      501.19      432.48     34.29 o
 -12   8   5      465.92      471.46     72.61 o
 -10   8   5      153.73      161.98     22.05 o
  -8   8   5      475.22      470.05     36.12 o
  -6   8   5     1634.87     1680.88     64.54 o
  -4   8   5     1839.08     1898.21     84.34 o
  -2   8   5     3764.39     3830.68    231.06 o
   0   8   5     1001.52     1065.50     53.02 o
   2   8   5     3008.02     2743.95    144.81 o
   4   8   5      599.27      520.71     24.76 o
   6   8   5      751.35      689.57     32.13 o
   8   8   5      695.94      702.56     41.81 o
  10   8   5      182.67      299.80     31.01 o
  12   8   5      433.77      363.49     47.69 o
  14   8   5       67.88       34.80     92.51 o
 -19   9   5       88.37      -45.94     66.86 o
 -17   9   5      670.79      579.53     67.64 o
 -15   9   5        0.62       12.75     59.35 o
 -13   9   5     1845.11     2177.01    346.31 o
 -11   9   5      863.54      853.58    106.59 o
  -9   9   5       78.53      208.68     64.15 o
  -7   9   5      719.45      894.63     67.54 o
  -5   9   5      663.35      581.25     62.99 o
  -3   9   5       45.30       40.87     18.55 o
  -1   9   5      305.70      376.20     45.13 o
   1   9   5      276.82      289.44     39.52 o
   3   9   5       82.90      124.51     41.76 o
   5   9   5      953.71      918.41     47.36 o
   7   9   5       28.31       63.64     37.84 o
   9   9   5      398.69      388.90     52.47 o
  11   9   5     1362.26     1425.78     96.96 o
 -16  10   5       96.90       36.06     91.02 o
 -14  10   5       11.22       27.79     89.56 o
 -12  10   5      618.15      506.57     48.71 o
 -10  10   5      229.03      258.11     44.60 o
  -8  10   5      160.43      159.07     59.23 o
  -6  10   5      599.69      768.64     93.27 o
  -4  10   5        1.26      101.22     56.93 o
  -2  10   5       95.82      131.03     58.10 o
   0  10   5     1485.83     1583.10    103.12 o
   2  10   5       13.14       47.70     33.79 o
   4  10   5      562.18      548.75     41.51 o
   6  10   5      509.51      474.83     56.13 o
  -7  11   5      279.52      130.32    140.82 o
  -5  11   5      274.92      314.43     72.12 o
  -3  11   5      109.69      182.37     55.00 o
  -1  11   5     1556.23     1622.68    169.94 o
 -32   0   6     1114.49     1205.04    216.57 o
 -30   0   6     1491.17     1479.29     90.34 o
 -28   0   6     4255.02     4874.33    178.71 o
 -26   0   6     1657.38     1660.21     77.85 o
 -24   0   6     1557.02     1544.23     85.62 o
 -22   0   6    18593.34    19296.04    588.23 o
 -20   0   6     5816.31     6044.20    362.61 o
 -18   0   6    12457.51    12712.70    428.11 o
 -16   0   6    17894.55    16140.90    757.66 o
 -14   0   6      782.62      915.25     52.50 o
 -12   0   6     3341.21     3260.27    173.39 o
 -10   0   6    64065.99    66085.67   3012.91 o
  -8   0   6     2354.63     2581.24    176.06 o
  -6   0   6   112557.80   115156.33   4880.64 o
  -4   0   6    47513.10    50746.63   2377.85 o
  -2   0   6     5419.21     5669.60    236.10 o
   0   0   6    40652.88    46636.97    797.12 o
   2   0   6     9685.98    10677.10    237.13 o
   4   0   6     6593.31     7076.67    197.13 o
   6   0   6      759.70      792.48     43.16 o
   8   0   6    13709.11    14926.38    433.96 o
  10   0   6    16042.45    15827.00    457.32 o
  12   0   6    23225.28    23393.78   1007.46 o
  14   0   6      203.54      195.58     39.09 o
  16   0   6     4414.78     4258.84    244.82 o
  18   0   6     5202.42     5226.73    213.80 o
  20   0   6       81.59       72.41     63.21 o
 -31   1   6      268.39      263.58     52.27 o
 -29   1   6     3127.96     3702.19    160.13 o
 -27   1   6     7567.35     8769.83    345.49 o
 -25   1   6       88.95       56.10     24.39 o
 -23   1   6    10643.79    11317.82    285.01 o
 -21   1   6    17120.55    17715.08    543.84 o
 -19   1   6      405.74      445.94     37.47 o
 -17   1   6    29993.19    29962.49    701.72 o
 -15   1   6    32888.64    33710.20    771.64 o
 -13   1   6    23280.82    22637.90    800.40 o
 -11   1   6    49821.18    50163.61   1748.65 o
  -9   1   6    46551.99    46529.30   1863.67 o
  -7   1   6    34062.80    35524.32   1451.48 o
  -5   1   6    85615.85    89713.73   3370.07 o
  -3   1   6     2679.67     2936.47     94.47 o
  -1   1   6    35789.43    38267.18    998.69 o
   1   1   6    37020.16    39932.53    636.17 o
   3   1   6     2470.09     2566.47     50.45 o
   5   1   6    51042.30    53183.67   1090.40 o
   7   1   6    20119.69    19820.71    549.46 o
   9   1   6     6832.25     7191.50    225.47 o
  11   1   6    21949.50    23060.10   1005.20 o
  13   1   6     6543.76     6602.96    347.14 o
  15   1   6       39.90       22.78     41.71 o
  17   1   6     8340.89     8410.54    471.14 o
  19   1   6     2743.92     2650.92    130.92 o
  21   1   6     2295.31     1862.91    187.96 o
 -30   2   6      327.85      339.91     46.64 o
 -28   2   6     5497.17     6206.81    183.73 o
 -26   2   6     1913.27     1861.63    112.94 o
 -24   2   6     3244.79     3200.61     67.52 o
 -22   2   6    15260.83    15722.32    275.78 o
 -20   2   6     3552.16     3456.46    105.21 o
 -18   2   6     8654.97     8190.02    154.59 o
 -16   2   6    24621.70    23614.73    842.09 o
 -14   2   6        9.16       13.62     24.30 o
 -12   2   6    13048.00    14055.09    606.75 o
 -10   2   6    26809.25    28319.23   1125.38 o
  -8   2   6     2266.10     2154.77     91.76 o
  -6   2   6   103827.85   108352.09   3474.88 o
  -4   2   6    27642.99    28612.64    891.01 o
  -2   2   6     7392.51     7620.41    155.67 o
   0   2   6    24697.72    26951.68    675.37 o
   2   2   6    11599.63    11570.35    272.36 o
   4   2   6    14590.78    15545.69    222.06 o
   6   2   6    55508.94    57845.99    737.93 o
   8   2   6     3574.48     3629.79    139.98 o
  10   2   6    10672.70    11014.48    395.51 o
  12   2   6    16552.24    17383.55    645.72 o
  14   2   6        6.07       16.99     46.59 o
  16   2   6     9134.38     9197.78    212.04 o
  18   2   6    12250.21    12585.03    371.07 o
  20   2   6       97.61      114.35     52.49 o
 -31   3   6      284.84      240.96     91.23 o
 -29   3   6     3399.44     3694.30    138.96 o
 -27   3   6     6134.64     6492.00    155.22 o
 -25   3   6        0.19       22.67     29.24 o
 -23   3   6     7844.02     7625.35    135.13 o
 -21   3   6     9819.73     9000.89    218.20 o
 -19   3   6      941.18      837.74     37.12 o
 -17   3   6    23498.94    24519.13    753.37 o
 -15   3   6     4257.62     4604.20    185.70 o
 -13   3   6     5859.29     5863.93    182.66 o
 -11   3   6    27370.22    27846.81    966.50 o
  -9   3   6    10109.70     9895.22    289.75 o
  -7   3   6     9700.17    10612.25    256.92 o
  -5   3   6    38378.08    41087.65   1297.14 o
  -3   3   6      380.60      483.38     27.58 o
  -1   3   6    28051.36    28945.47    746.93 o
   1   3   6    23521.10    25110.22    559.76 o
   3   3   6     2686.19     2962.13     65.71 o
   5   3   6    26556.60    29143.48    652.60 o
   7   3   6    27203.86    27498.65    519.49 o
   9   3   6     1299.06     1263.96     60.54 o
  11   3   6    17058.46    17937.54    577.01 o
  13   3   6     4790.60     4806.36    233.07 o
  15   3   6     1327.42     1050.16     61.70 o
  17   3   6    13688.96    14689.29    416.74 o
  19   3   6     2181.16     2118.24    109.38 o
 -30   4   6      776.79      531.84    105.01 o
 -28   4   6     4171.10     4085.08    172.09 o
 -26   4   6     1504.48     1255.23     87.43 o
 -24   4   6      285.67      273.08     33.13 o
 -22   4   6    17714.98    17592.93    264.37 o
 -20   4   6      954.17      855.89     33.16 o
 -18   4   6    18872.60    18330.54    391.70 o
 -16   4   6    14482.98    15133.11    600.64 o
 -14   4   6      671.06      633.87     24.73 o
 -12   4   6    17264.66    17644.14    663.46 o
 -10   4   6    23753.44    23932.61    779.84 o
  -8   4   6      300.73      311.52     20.10 o
  -6   4   6    10579.38    11169.93    373.48 o
  -4   4   6    16778.23    16505.17    382.50 o
  -2   4   6     7994.00     7639.25    245.15 o
   0   4   6    21859.93    23121.82    573.23 o
   2   4   6     3120.50     3128.00     74.10 o
   4   4   6     3842.85     3895.74     92.95 o
   6   4   6    23616.58    25244.90    809.36 o
   8   4   6     3184.07     3107.52    126.48 o
  10   4   6    10107.03     9555.66    278.32 o
  12   4   6    12784.91    12521.40    514.32 o
  14   4   6        8.38       53.97     54.34 o
  16   4   6     6534.96     6504.78    212.42 o
  18   4   6     1141.64      915.33     65.64 o
 -29   5   6     3551.74     3212.84    199.04 o
 -27   5   6     6044.89     6201.80    200.87 o
 -25   5   6       17.64       60.98     48.45 o
 -23   5   6     7250.81     7211.27    164.59 o
 -21   5   6     6874.58     6774.48    303.17 o
 -19   5   6      913.27      951.99     64.06 o
 -17   5   6    18026.89    19562.93    884.48 o
 -15   5   6     4584.17     4377.35    193.15 o
 -13   5   6     2209.75     2133.01     59.57 o
 -11   5   6    25603.40    25480.31    855.38 o
  -9   5   6    10086.73    10130.14    344.44 o
  -7   5   6     7783.57     7456.56    213.57 o
  -5   5   6    26328.98    26780.85    978.10 o
  -3   5   6     1614.84     1615.61     55.98 o
  -1   5   6    20313.91    20469.71    486.98 o
   1   5   6    23327.38    24532.24    691.10 o
   3   5   6    10329.74    11236.93    296.48 o
   5   5   6    12941.45    15107.45    589.74 o
   7   5   6    16620.18    17896.05    558.11 o
   9   5   6       41.33       60.97     44.03 o
  11   5   6    11377.96    11393.96    454.39 o
  13   5   6     3859.21     3612.95    173.66 o
  15   5   6      355.74      343.75     78.03 o
  17   5   6    11342.67    12057.12    472.90 o
 -26   6   6     1322.65     1178.54    113.92 o
 -24   6   6     1083.76     1068.39     60.15 o
 -22   6   6     8601.04     9097.79    391.30 o
 -20   6   6     1141.05      976.93     80.89 o
 -18   6   6     9399.67     9820.54    358.51 o
 -16   6   6    15702.15    16568.93    753.02 o
 -14   6   6      743.35      833.94     47.92 o
 -12   6   6    26770.64    28098.60    918.03 o
 -10   6   6    15308.83    15469.90    447.97 o
  -8   6   6      399.39      409.86     37.06 o
  -6   6   6    20222.97    21347.51    629.11 o
  -4   6   6    11818.32    11660.29    324.86 o
  -2   6   6     2253.89     2245.89     51.78 o
   0   6   6    18971.39    19345.33    521.86 o
   2   6   6     7985.87     7766.31    191.79 o
   4   6   6     2740.87     2984.18    156.87 o
   6   6   6    47902.16    51911.20   1153.71 o
   8   6   6      681.42      785.48     58.61 o
  10   6   6     5298.67     5204.04    273.10 o
  12   6   6     6227.33     6211.98    153.62 o
  14   6   6      828.62      746.29     90.25 o
  16   6   6     4520.66     4277.73    166.49 o
 -25   7   6      267.94      144.76     41.08 o
 -23   7   6     4459.03     4931.99    484.04 o
 -21   7   6     4235.98     4345.93    176.33 o
 -19   7   6      183.06      169.54     39.48 o
 -17   7   6    11161.00    11286.88    309.71 o
 -15   7   6     1375.48     1211.81     46.92 o
 -13   7   6      660.20      621.49     33.32 o
 -11   7   6    11314.42    11721.30    469.91 o
  -9   7   6     2845.64     2852.53     87.20 o
  -7   7   6     4895.81     4767.81    137.42 o
  -5   7   6    25161.53    26028.46   1019.01 o
  -3   7   6      101.90      103.35     29.23 o
  -1   7   6     9844.15     9623.04    302.28 o
   1   7   6    10544.54    10523.81    362.47 o
   3   7   6      418.75      501.85     31.66 o
   5   7   6     6480.98     6723.50    184.64 o
   7   7   6     9025.09     9724.90    236.35 o
   9   7   6      227.37      273.20     22.05 o
  11   7   6     8833.92     8942.15    232.36 o
  13   7   6     2155.98     2051.33     73.17 o
  15   7   6     2576.37     2413.31    141.80 o
 -22   8   6     3662.29     3330.40    303.76 o
 -20   8   6     1420.44     1304.48     74.43 o
 -18   8   6     4289.44     4677.45    326.40 o
 -16   8   6     4723.04     5024.08    338.68 o
 -14   8   6       61.70       35.58     48.44 o
 -12   8   6     2764.22     2551.14    242.18 o
 -10   8   6     8523.51     8887.92    420.50 o
  -8   8   6       51.48       40.95     40.82 o
  -6   8   6    11199.69    11500.93    494.35 o
  -4   8   6     5911.36     5877.59    392.94 o
  -2   8   6      649.90      590.46     44.58 o
   0   8   6    12622.52    12378.57    485.60 o
   2   8   6     3111.77     3176.81    104.93 o
   4   8   6     2424.70     2388.55     63.24 o
   6   8   6     6185.30     6088.48    176.47 o
   8   8   6     1630.28     1500.63     65.17 o
  10   8   6     4727.16     4687.30    123.62 o
  12   8   6     4119.80     3863.90    139.32 o
 -19   9   6       97.46       69.82     61.55 o
 -17   9   6     5583.76     5923.31    542.29 o
 -15   9   6     4557.08     5020.35    597.84 o
 -13   9   6     1329.55     1422.81    148.43 o
 -11   9   6     7715.05     7993.29    619.20 o
  -9   9   6     4100.41     4051.89    511.18 o
  -7   9   6     5147.91     5517.21    467.76 o
  -5   9   6    12268.34    13366.17    670.96 o
  -3   9   6      115.57       86.70     41.36 o
  -1   9   6     4631.40     4621.52    133.69 o
   1   9   6     6710.05     6716.82    178.13 o
   3   9   6       31.51      130.47     34.64 o
   5   9   6     6143.97     5929.77    196.13 o
   7   9   6     3691.40     3676.65    105.46 o
   9   9   6      858.30      654.64    128.44 o
 -16  10   6     5196.33     6050.10    941.22 o
 -14  10   6       39.89      121.18     86.60 o
 -12  10   6     3233.46     3298.86    597.98 o
 -10  10   6     5267.63     5633.01    338.27 o
  -8  10   6        6.01       77.01     64.33 o
  -6  10   6    12031.72    13409.38    702.75 o
  -4  10   6     4357.20     4837.47    282.95 o
  -2  10   6      406.81      322.54     34.86 o
   0  10   6     6210.87     6316.96    220.50 o
   2  10   6     5102.79     5395.01    227.02 o
   4  10   6      947.83      897.33     64.96 o
 -31   1   7       16.20       74.61     48.58 o
 -29   1   7        1.25      -34.37     36.75 o
 -27   1   7      131.44      188.83     35.75 o
 -25   1   7      381.34      386.29     38.35 o
 -23   1   7     2163.34     2148.62     52.94 o
 -21   1   7      997.66      963.13     67.34 o
 -19   1   7       16.92      -29.58     36.18 o
 -17   1   7        6.19       42.81     33.01 o
 -15   1   7      123.15      149.19     27.74 o
 -13   1   7       13.25        7.47     24.19 o
 -11   1   7       32.00       18.25     27.76 o
  -9   1   7      962.70     1000.77     34.30 o
  -7   1   7       47.53       -8.52     17.21 o
  -5   1   7     1570.09     1696.35     67.46 o
  -3   1   7       50.21       60.99     19.94 o
  -1   1   7       69.50       58.81     17.93 o
   1   1   7      426.48      371.72     28.62 o
   3   1   7       62.48       47.39     20.67 o
   5   1   7       40.10       34.12     20.23 o
   7   1   7       21.07        9.78     20.91 o
   9   1   7      469.69      384.16     48.99 o
  11   1   7      111.22      132.17     38.93 o
  13   1   7     1221.43     1151.78     79.12 o
  15   1   7       66.10      127.46     50.37 o
  17   1   7        4.02       31.41     54.21 o
  19   1   7      104.50      225.27     62.54 o
 -32   2   7      135.94      107.28     57.81 o
 -30   2   7      159.88       73.31     39.88 o
 -28   2   7      133.16      129.51     35.35 o
 -26   2   7       21.06      -35.67     35.67 o
 -24   2   7       23.21       -3.63     27.23 o
 -22   2   7      199.09      176.23     30.19 o
 -20   2   7        0.54      -15.85     40.89 o
 -18   2   7       43.08      -15.56     26.48 o
 -16   2   7        7.38       18.98     28.11 o
 -14   2   7      137.51      155.11     23.85 o
 -12   2   7        5.52      -20.86     20.86 o
 -10   2   7      163.10      118.93     20.80 o
  -8   2   7      238.91      297.88     22.92 o
  -6   2   7        5.63      -17.34     17.34 o
  -4   2   7       10.10       10.15     24.74 o
  -2   2   7     4944.56     5341.79    123.07 o
   0   2   7      652.30      612.40     33.07 o
   2   2   7     1572.96     1547.21     53.58 o
   4   2   7      258.37      323.24     30.92 o
   6   2   7      202.55      221.14     26.10 o
   8   2   7        3.87       39.94     37.17 o
  10   2   7     3728.64     3688.21     95.12 o
  12   2   7      148.23       87.35     40.01 o
  14   2   7      148.32      109.12     46.44 o
  16   2   7       12.58       34.28     62.37 o
  18   2   7        1.58      -21.65     41.70 o
 -31   3   7       35.22       62.00     60.38 o
 -29   3   7       27.31       40.24     33.71 o
 -27   3   7      140.61       84.74     30.92 o
 -25   3   7       41.57       39.02     26.65 o
 -23   3   7       92.11       43.75     34.55 o
 -21   3   7       46.89      102.49     42.35 o
 -19   3   7        0.17      -20.85     23.34 o
 -17   3   7     3567.31     3649.86     86.46 o
 -15   3   7     1094.87     1138.04     40.84 o
 -13   3   7     2465.87     2556.14    101.02 o
 -11   3   7    32987.14    32458.80    988.40 o
  -9   3   7     2978.05     2896.01    118.43 o
  -7   3   7      204.35      208.26     23.09 o
  -5   3   7      438.70      465.99     23.28 o
  -3   3   7       29.09       44.96     20.79 o
  -1   3   7       10.40       55.35     21.66 o
   1   3   7      421.73      402.82     26.56 o
   3   3   7      314.44      268.45     30.77 o
   5   3   7      518.60      542.75     34.65 o
   7   3   7     3009.68     2917.73     89.06 o
   9   3   7     4962.97     4674.67    206.25 o
  11   3   7       82.60      109.38     40.20 o
  13   3   7       49.84      130.19     42.93 o
  15   3   7        0.46      -47.74     70.94 o
  17   3   7       76.15      129.66     44.15 o
  19   3   7      162.55      161.61     62.18 o
 -30   4   7      111.80      116.56     57.20 o
 -28   4   7       40.65       92.32     33.96 o
 -26   4   7      129.29      106.14     21.60 o
 -24   4   7       10.74       22.28     18.71 o
 -22   4   7      457.10      484.77     38.85 o
 -20   4   7     1739.03     1713.38     54.82 o
 -18   4   7     1095.85     1055.03     36.88 o
 -16   4   7      514.27      503.51     34.79 o
 -14   4   7      134.29      136.11     27.49 o
 -12   4   7        2.21      -24.69     38.88 o
 -10   4   7      849.27      898.73     29.95 o
  -8   4   7     6132.28     6298.26    189.26 o
  -6   4   7     2061.18     2238.49     96.14 o
  -4   4   7     1433.87     1381.74     51.07 o
  -2   4   7      184.28      294.99     42.86 o
   0   4   7      890.14      829.46     33.05 o
   2   4   7        4.62       37.43     25.07 o
   4   4   7      251.02      262.24     31.77 o
   6   4   7      760.22      735.25     57.47 o
   8   4   7      752.19      698.44     73.97 o
  10   4   7     4139.34     3788.40    124.54 o
  12   4   7      496.05      514.86     75.32 o
  14   4   7       51.03       29.04     48.09 o
  16   4   7       14.96       17.21     52.56 o
  18   4   7       66.22       16.24     58.80 o
 -29   5   7       14.44       93.63     57.79 o
 -27   5   7      278.80      362.10     56.43 o
 -25   5   7        0.82       55.94     51.16 o
 -23   5   7        1.66      -33.67     33.67 o
 -21   5   7      230.38      192.39     35.40 o
 -19   5   7       56.36       74.96     40.55 o
 -17   5   7      218.09      256.18     23.14 o
 -15   5   7      485.04      493.47     26.96 o
 -13   5   7        3.83       18.30     26.70 o
 -11   5   7      149.02      164.72     29.57 o
  -9   5   7      439.79      453.29     33.87 o
  -7   5   7      152.40      192.19     31.11 o
  -5   5   7      276.94      290.65     32.78 o
  -3   5   7      115.63      100.50     31.82 o
  -1   5   7        9.84        7.60     26.39 o
   1   5   7     1933.85     1962.72     58.75 o
   3   5   7      565.32      589.75     34.00 o
   5   5   7       12.68        6.26     34.13 o
   7   5   7      524.38      535.21     29.76 o
   9   5   7       33.15      126.26     68.06 o
  11   5   7      483.18      488.15     59.89 o
  13   5   7     1175.93     1055.22     72.45 o
  15   5   7        6.39      -43.83     57.82 o
  17   5   7       11.65      245.99    133.75 o
 -28   6   7       22.55      -54.72     71.40 o
 -26   6   7      541.09      436.49     54.65 o
 -24   6   7        8.44        1.59     38.92 o
 -22   6   7        5.59       18.90     31.69 o
 -20   6   7      883.51      883.95     49.83 o
 -18   6   7      445.25      407.26     38.92 o
 -16   6   7      705.02      688.44     36.00 o
 -14   6   7      136.59      211.67     34.39 o
 -12   6   7      191.99      173.80     26.39 o
 -10   6   7      149.25      166.50     25.69 o
  -8   6   7      344.54      302.81     24.03 o
  -6   6   7     1059.65     1045.40     43.62 o
  -4   6   7      475.69      551.18     33.24 o
  -2   6   7     1914.75     1789.00     55.14 o
   0   6   7      900.90      958.37     42.45 o
   2   6   7     1101.13     1086.79     55.31 o
   4   6   7       75.77       98.80     44.24 o
   6   6   7      417.94      465.48     42.75 o
   8   6   7      102.86      110.41     24.63 o
  10   6   7      928.24      914.27     72.72 o
  12   6   7      222.09      235.37     93.59 o
  14   6   7       66.95      104.67     60.04 o
 -25   7   7       30.72       21.77     45.37 o
 -23   7   7     1533.56     1475.54    150.53 o
 -21   7   7      334.13      395.41     39.26 o
 -19   7   7        3.53      -30.34     30.34 o
 -17   7   7        6.72       17.57     28.57 o
 -15   7   7      478.52      524.01     35.79 o
 -13   7   7       66.39       35.65     32.71 o
 -11   7   7      233.37      271.53     27.94 o
  -9   7   7      219.08      189.60     32.31 o
  -7   7   7      322.79      386.36     31.03 o
  -5   7   7      586.99      539.00     54.73 o
  -3   7   7       83.71       87.01     28.63 o
  -1   7   7      416.00      381.90     57.27 o
   1   7   7     1755.69     1798.96     78.79 o
   3   7   7       63.72      -20.30     57.27 o
   5   7   7       43.32       65.49     29.53 o
   7   7   7      538.38      548.40     43.22 o
   9   7   7        6.39       18.26     43.33 o
  11   7   7      651.25      589.78     47.61 o
  13   7   7       27.05      -49.84     59.49 o
 -22   8   7      212.57      135.27     45.80 o
 -20   8   7     2467.70     2630.12    212.64 o
 -18   8   7      967.93      982.15     73.90 o
 -16   8   7      407.42      461.66     47.82 o
 -14   8   7      409.82      422.27     42.33 o
 -12   8   7       86.86      110.15     34.65 o
 -10   8   7      286.08      304.19     30.43 o
  -8   8   7     2440.42     2341.52    113.12 o
  -6   8   7     1871.64     1862.90    100.04 o
  -4   8   7     1351.00     1261.33     86.09 o
  -2   8   7     2278.86     2180.31    114.14 o
   0   8   7      841.31      770.85     60.17 o
   2   8   7      820.26      879.13     63.57 o
   4   8   7      360.43      354.25     39.50 o
   6   8   7      605.37      532.83     36.83 o
   8   8   7      295.67      313.81     38.55 o
  10   8   7        1.92       71.33     52.35 o
 -19   9   7       48.02      105.26     60.71 o
 -17   9   7      760.35      707.35     69.00 o
 -15   9   7      540.51      584.56     88.03 o
 -13   9   7       71.83       74.79     29.82 o
 -11   9   7       97.88      133.80     36.20 o
  -9   9   7     1579.55     1596.18    125.95 o
  -7   9   7      217.31      203.90     29.09 o
  -5   9   7      560.27      518.11     42.54 o
  -3   9   7      523.89      412.32     88.13 o
  -1   9   7      280.66      293.68     40.01 o
   1   9   7     2101.79     1998.98     84.30 o
   3   9   7      235.82      209.21     29.77 o
   5   9   7      142.36      192.76     47.83 o
   7   9   7      205.19      209.22     82.32 o
 -14  10   7      306.44      425.49    125.47 o
 -12  10   7      352.78      329.92    155.30 o
 -10  10   7      615.06      693.49     82.22 o
  -8  10   7       60.22      -28.86     95.21 o
  -6  10   7      266.13      409.97     75.68 o
  -4  10   7      612.86      646.15     69.71 o
  -2  10   7       45.01       49.99     53.29 o
   0  10   7       12.12      159.33     51.08 o
   2  10   7      725.05      781.93     62.03 o
 -32   0   8     1629.38     1524.65    133.09 o
 -30   0   8     3093.78     3508.92    259.89 o
 -28   0   8     1359.27     1324.86    107.05 o
 -26   0   8     8932.78     9373.37    398.92 o
 -24   0   8     3293.11     2899.56    313.71 o
 -22   0   8     2541.54     2629.14    110.45 o
 -20   0   8    13004.24    14004.73    317.57 o
 -18   0   8       31.48       25.62     44.17 o
 -16   0   8   120981.09   124355.75   7832.15 o
 -14   0   8     1099.23      967.94     85.92 o
 -12   0   8       16.25      117.98     37.43 o
 -10   0   8    14448.83    16223.56   1065.75 o
  -8   0   8    22070.35    23658.18   1185.22 o
  -6   0   8      921.87      967.78     36.34 o
  -4   0   8    54823.62    59676.70   2101.21 o
  -2   0   8    10683.86    11709.70    269.32 o
   0   0   8     8966.63     9229.99    219.79 o
   2   0   8    27345.79    30067.37    660.16 o
   4   0   8     1607.21     1458.01     51.93 o
   6   0   8     4026.14     3902.43     94.96 o
   8   0   8    45154.52    47007.91   1288.11 o
  10   0   8      911.37      846.53     62.33 o
  12   0   8     6946.50     6911.52    329.60 o
  14   0   8    11160.06    11941.96    640.62 o
  16   0   8      699.51      638.77    140.58 o
  18   0   8     4778.78     4462.46    682.27 o
 -31   1   8     6567.20     7439.43    337.16 o
 -29   1   8      107.98       81.40     37.32 o
 -27   1   8     5682.62     6059.63    213.46 o
 -25   1   8     7864.08     8206.96    157.35 o
 -23   1   8       98.04      191.09     34.40 o
 -21   1   8     8077.85     7980.67    148.76 o
 -19   1   8    17367.28    16554.10    267.68 o
 -17   1   8      202.58      170.40     35.49 o
 -15   1   8    27561.27    28100.75    797.07 o
 -13   1   8    37002.43    40816.21   1362.38 o
 -11   1   8    21922.78    22760.10    722.27 o
  -9   1   8    29846.34    31720.05   1341.88 o
  -7   1   8     9801.70     9828.00    350.88 o
  -5   1   8    14217.15    14853.01    380.65 o
  -3   1   8    30490.70    32510.63    749.31 o
  -1   1   8      199.34      264.94     21.22 o
   1   1   8    27141.17    29589.85    664.38 o
   3   1   8    24463.66    26062.16    636.37 o
   5   1   8     5382.25     5562.39    137.23 o
   7   1   8    13591.48    14639.50    305.88 o
   9   1   8    16020.51    16734.35    476.78 o
  11   1   8      225.61      168.38     43.04 o
  13   1   8    11690.43    11930.32    404.84 o
  15   1   8     3079.23     2934.29    172.25 o
  17   1   8     2724.58     2635.94    158.99 o
 -32   2   8     3338.36     4035.67    142.74 o
 -30   2   8     3363.48     3592.71    176.07 o
 -28   2   8      490.36      426.35     42.65 o
 -26   2   8     8501.37     8824.78    270.16 o
 -24   2   8     2693.42     2628.85    114.65 o
 -22   2   8     2280.49     2351.77     74.28 o
 -20   2   8    20190.06    20705.20    653.00 o
 -18   2   8     4722.19     4831.15     97.29 o
 -16   2   8    11435.47    12039.69    283.68 o
 -14   2   8    24596.09    25406.11    664.16 o
 -12   2   8        5.88       75.18     22.98 o
 -10   2   8    19345.62    20283.87    746.45 o
  -8   2   8    27414.76    28259.76   1141.22 o
  -6   2   8     1260.39     1222.35     55.25 o
  -4   2   8    17557.82    19524.48    485.15 o
  -2   2   8    29221.61    29560.67    780.48 o
   0   2   8     6572.31     6864.52    179.62 o
   2   2   8    20524.41    22232.63    530.36 o
   4   2   8     6114.51     6677.76    141.84 o
   6   2   8     5135.46     5321.84    113.72 o
   8   2   8    23156.18    24899.95    690.03 o
  10   2   8     1707.40     1686.72     82.90 o
  12   2   8     6219.98     6218.12    247.08 o
  14   2   8     5848.48     5895.49    241.08 o
  16   2   8      432.44      317.90     63.76 o
  18   2   8     4917.28     4403.31    269.37 o
 -31   3   8     5225.47     5688.28    254.78 o
 -29   3   8      185.65      177.35     37.65 o
 -27   3   8     3630.65     3718.91    109.71 o
 -25   3   8     7707.17     7952.50    170.26 o
 -23   3   8       49.09       48.92     46.49 o
 -21   3   8    10517.38    10864.67    338.78 o
 -19   3   8    15721.13    15924.70    311.05 o
 -17   3   8      325.85      387.46     42.96 o
 -15   3   8    20456.21    22296.57    863.41 o
 -13   3   8     5909.72     6462.31    214.55 o
 -11   3   8     3274.19     3273.75     94.31 o
  -9   3   8    27720.66    28678.90    911.30 o
  -7   3   8    16236.27    16323.23    406.02 o
  -5   3   8     5606.59     5747.52    190.02 o
  -3   3   8    31968.43    34229.90    856.53 o
  -1   3   8     2332.26     2465.48     60.96 o
   1   3   8    18902.57    20198.68    480.37 o
   3   3   8    15194.41    16237.59    487.35 o
   5   3   8        9.99       70.67     29.52 o
   7   3   8     9065.42     8998.67    178.48 o
   9   3   8     9795.80     9977.83    473.01 o
  11   3   8     1207.82     1057.81     66.78 o
  13   3   8     9026.65     8782.00    525.21 o
  15   3   8     2384.73     2126.78    109.98 o
  17   3   8      346.24      255.36     86.29 o
 -30   4   8     1444.43     1462.20    113.07 o
 -28   4   8     1658.69     1429.19     83.23 o
 -26   4   8     4082.67     3724.85     91.71 o
 -24   4   8     1615.00     1467.69     42.59 o
 -22   4   8     2620.36     2503.61     83.02 o
 -20   4   8    11955.06    12442.27    336.91 o
 -18   4   8     3450.06     3684.59    128.65 o
 -16   4   8    11440.54    11683.62    375.83 o
 -14   4   8    20121.26    21320.81    615.60 o
 -12   4   8      143.89      168.42     26.03 o
 -10   4   8     7755.67     8478.67    226.11 o
  -8   4   8    20615.95    21304.16    734.92 o
  -6   4   8      774.36      791.04     37.25 o
  -4   4   8   112996.73   123975.09   3980.49 o
  -2   4   8     2414.88     2327.90     59.73 o
   0   4   8     1956.10     2113.17     48.42 o
   2   4   8    20194.37    21778.63    555.86 o
   4   4   8     7312.25     7403.55    189.06 o
   6   4   8     6368.62     6605.87    127.43 o
   8   4   8    17506.68    18402.63    638.62 o
  10   4   8      746.09      658.18     83.62 o
  12   4   8     6792.36     6400.75    234.70 o
  14   4   8    12828.10    13255.53    757.81 o
  16   4   8     1296.54     1723.72    219.67 o
 -29   5   8      126.05      100.72     56.56 o
 -27   5   8     2855.12     2661.10     95.30 o
 -25   5   8     6044.56     5795.48    141.17 o
 -23   5   8      142.35      169.84     46.42 o
 -21   5   8     7980.05     7724.64    287.28 o
 -19   5   8     7337.67     7267.30    243.23 o
 -17   5   8     1377.94     1346.34     43.79 o
 -15   5   8    20939.99    21874.24    526.10 o
 -13   5   8     2235.20     1924.72     69.90 o
 -11   5   8     2437.38     2224.37     48.56 o
  -9   5   8    18884.21    19931.96    762.87 o
  -7   5   8     6350.21     6362.43    171.74 o
  -5   5   8     4459.76     4374.30    129.88 o
  -3   5   8    33753.43    35147.46   1001.12 o
  -1   5   8     6360.89     6678.32    161.98 o
   1   5   8    15918.32    16659.34    398.95 o
   3   5   8    12919.78    13748.68    358.66 o
   5   5   8      679.56      714.34     43.51 o
   7   5   8    10748.41    11519.89    309.81 o
   9   5   8     7062.85     6958.30    333.63 o
  11   5   8      549.54      436.42     76.57 o
  13   5   8     7654.18     7071.96    364.40 o
  15   5   8     2901.10     2847.88    345.45 o
 -28   6   8      459.35      328.66     62.13 o
 -26   6   8     4441.09     4103.65    141.00 o
 -24   6   8      857.28      831.63     51.33 o
 -22   6   8     1425.66     1409.07     82.91 o
 -20   6   8     9825.46     9896.01    501.75 o
 -18   6   8     3238.40     3225.40    102.69 o
 -16   6   8      463.65      395.53     35.91 o
 -14   6   8    26145.38    27771.41    870.28 o
 -12   6   8        3.92      -21.96     21.96 o
 -10   6   8    10411.42    10689.11    350.21 o
  -8   6   8    13446.24    13831.46    402.50 o
  -6   6   8      158.11      192.39     54.58 o
  -4   6   8    22361.74    23446.28    846.32 o
  -2   6   8    11050.92    11076.65    261.02 o
   0   6   8     1915.44     2004.90     54.22 o
   2   6   8    13020.20    13953.03    387.81 o
   4   6   8     7184.94     7186.84    235.18 o
   6   6   8     2432.04     2447.82     78.55 o
   8   6   8     8980.15     9345.14    216.66 o
  10   6   8     2046.21     2017.03    154.88 o
  12   6   8     4313.92     4387.56    354.60 o
 -25   7   8     2352.52     2086.48    153.52 o
 -23   7   8      206.87      186.18     41.73 o
 -21   7   8     6265.64     6789.67    217.64 o
 -19   7   8     6339.52     6624.63    207.32 o
 -17   7   8      718.58      796.41    107.90 o
 -15   7   8     9959.03    10166.62    308.52 o
 -13   7   8      911.03      781.30     45.98 o
 -11   7   8     1140.99     1160.96     41.92 o
  -9   7   8    14269.29    14301.21    420.65 o
  -7   7   8     4178.87     4418.01    206.18 o
  -5   7   8     3993.30     4028.65    139.62 o
  -3   7   8    17454.38    18079.41    574.12 o
  -1   7   8       22.57       -9.49     36.35 o
   1   7   8     6039.07     6087.40    199.85 o
   3   7   8     6886.66     7722.02    233.77 o
   5   7   8       15.51      103.92     62.12 o
   7   7   8     7849.38     8620.78    281.11 o
   9   7   8     5237.05     4934.71    231.64 o
  11   7   8      915.10      829.28     84.07 o
 -22   8   8      919.53      760.95     60.66 o
 -20   8   8     5120.19     4880.06    227.14 o
 -18   8   8      942.00      951.69    109.59 o
 -16   8   8     7451.28     7776.57    370.52 o
 -14   8   8     4567.18     4721.40    161.61 o
 -12   8   8       42.06       21.75     30.72 o
 -10   8   8     4396.81     4579.10    256.07 o
  -8   8   8     7560.51     7678.57    352.28 o
  -6   8   8      139.94      161.98     32.36 o
  -4   8   8     6586.59     6523.10    331.99 o
  -2   8   8     4339.32     4657.83    224.07 o
   0   8   8     1198.04     1263.07     57.67 o
   2   8   8     6443.01     6757.62    191.86 o
   4   8   8     1372.87     1320.47     63.16 o
   6   8   8      857.69      754.45     41.05 o
   8   8   8     5836.27     5132.62    262.23 o
 -19   9   8     2877.82     2930.45    326.52 o
 -17   9   8      152.00       78.92     49.92 o
 -15   9   8     7139.21     7374.02    596.64 o
 -13   9   8     4275.53     4276.29    189.02 o
 -11   9   8     2149.81     2223.58    182.43 o
  -9   9   8     6734.23     6701.75    406.36 o
  -7   9   8     1358.62     1296.90     73.75 o
  -5   9   8     3964.35     4157.30    299.57 o
  -3   9   8     8345.92     8231.60    446.12 o
  -1   9   8       38.36        3.98     38.18 o
   1   9   8     3783.24     3641.67    169.03 o
   3   9   8     4935.96     4839.52    134.77 o
   5   9   8      571.17      568.08     93.93 o
 -14  10   8     4156.58     4307.50    658.29 o
 -12  10   8       66.67      -97.03    138.29 o
 -10  10   8     4167.53     4966.61    213.23 o
  -8  10   8     3636.91     4167.04    211.59 o
  -6  10   8       12.60       41.15     98.94 o
  -4  10   8      541.79      408.13     94.58 o
  -2  10   8     8260.01     9322.78    353.85 o
 -31   1   9        2.00       36.26     40.91 o
 -29   1   9        3.69      -37.16     37.16 o
 -27   1   9      927.05      868.75     43.84 o
 -25   1   9      745.66      797.69     49.13 o
 -23   1   9        3.40       38.70     32.87 o
 -21   1   9        4.92       21.77     31.15 o
 -19   1   9       29.30       78.37     34.25 o
 -17   1   9       16.12       35.51     30.30 o
 -15   1   9      529.58      506.78     36.70 o
 -13   1   9      503.42      477.14     50.48 o
 -11   1   9     3077.80     3205.74    128.35 o
  -9   1   9    22668.20    22669.02    821.43 o
  -7   1   9     7430.50     7812.96    282.36 o
  -5   1   9      154.21      123.80     22.65 o
  -3   1   9       31.93       78.67     22.42 o
  -1   1   9       99.68      144.60     22.81 o
   1   1   9     1213.46     1237.91     58.62 o
   3   1   9       14.13       20.06     25.74 o
   5   1   9        1.72       30.50     25.56 o
   7   1   9       22.98       22.82     24.20 o
   9   1   9       63.79       76.06     69.95 o
  11   1   9      360.58      340.43     52.57 o
  13   1   9       23.19       49.04     71.55 o
  15   1   9      226.96      264.60     56.72 o
 -32   2   9       23.52       82.45     61.67 o
 -30   2   9      365.13      385.65     41.99 o
 -28   2   9       56.52       27.00     33.88 o
 -26   2   9       23.65        3.46     31.67 o
 -24   2   9        9.86       59.25     43.43 o
 -22   2   9        2.92       95.51     58.38 o
 -20   2   9       21.18        1.63     29.80 o
 -18   2   9      211.28      170.39     28.37 o
 -16   2   9      109.44       79.43     30.46 o
 -14   2   9      304.36      308.25     29.68 o
 -12   2   9      119.40      108.17     26.16 o
 -10   2   9       75.65       58.37     26.23 o
  -8   2   9      521.27      496.96     28.71 o
  -6   2   9     4829.34     5007.39    139.50 o
  -4   2   9      345.36      371.76     31.53 o
  -2   2   9      612.99      596.02     33.59 o
   0   2   9      851.59      864.07     39.97 o
   2   2   9     4318.70     4106.92    104.27 o
   4   2   9      417.29      482.95     40.76 o
   6   2   9     1863.95     1738.15     57.49 o
   8   2   9       27.61        5.15     25.96 o
  10   2   9        1.33      -33.09     43.29 o
  12   2   9      517.47      511.98     61.17 o
  14   2   9       22.09       69.14     53.16 o
  16   2   9       14.82      -42.40     57.04 o
 -31   3   9       51.81       43.52     52.99 o
 -29   3   9       16.26       -0.10     33.02 o
 -27   3   9        3.15      -29.59     29.59 o
 -25   3   9        4.96      101.05     45.48 o
 -23   3   9      334.49      336.88     47.84 o
 -21   3   9     2768.75     2681.24     75.89 o
 -19   3   9       88.38       97.74     36.74 o
 -17   3   9       20.69       17.46     26.31 o
 -15   3   9     2940.92     3197.58    113.91 o
 -13   3   9      212.92      249.07     33.88 o
 -11   3   9        0.23      -22.55     25.31 o
  -9   3   9      668.50      601.34     40.50 o
  -7   3   9      130.12       90.83     34.25 o
  -5   3   9        9.77        8.45     35.88 o
  -3   3   9       20.22      -16.44     28.04 o
  -1   3   9      215.05      231.02     26.22 o
   1   3   9      686.51      687.18     33.75 o
   3   3   9    28395.96    28894.91    653.14 o
   5   3   9     4700.35     4579.09    139.33 o
   7   3   9      162.33      206.78     55.86 o
   9   3   9      380.92      232.24     58.58 o
  11   3   9       86.92      181.03     54.24 o
  13   3   9      252.83      156.43     57.43 o
  15   3   9      516.00      420.40     97.58 o
 -30   4   9       70.27       90.65     44.99 o
 -28   4   9        9.86       -9.32     35.43 o
 -26   4   9       15.76       16.33     25.73 o
 -24   4   9      100.33       34.73     37.64 o
 -22   4   9        6.16       -4.23     30.75 o
 -20   4   9       55.37       79.69     35.94 o
 -18   4   9      250.14      296.56     40.01 o
 -16   4   9        3.20      -25.91     26.40 o
 -14   4   9       32.27       75.11     25.64 o
 -12   4   9      117.64      111.34     32.40 o
 -10   4   9        7.11        2.15     27.51 o
  -8   4   9      328.01      376.82     26.97 o
  -6   4   9      194.73      201.89     32.02 o
  -4   4   9      513.18      556.08     33.15 o
  -2   4   9      263.45      284.34     30.72 o
   0   4   9      262.74      275.07     31.03 o
   2   4   9     1408.68     1376.17     54.15 o
   4   4   9      694.96      750.45     37.67 o
   6   4   9      898.43      887.57     41.72 o
   8   4   9      383.49      266.40     83.45 o
  10   4   9      161.21      113.26     96.20 o
  12   4   9      663.65      700.81     93.27 o
  14   4   9       78.83       72.82     73.14 o
 -29   5   9      113.46      130.78     41.54 o
 -27   5   9      102.83      -22.01     38.80 o
 -25   5   9       88.90      117.67     54.75 o
 -23   5   9       73.36       54.86     19.17 o
 -21   5   9       34.37       41.41     24.63 o
 -19   5   9      427.33      429.92     35.23 o
 -17   5   9        5.61       12.28     23.94 o
 -15   5   9      143.36      103.90     26.09 o
 -13   5   9      375.71      451.53     31.73 o
 -11   5   9      111.33      100.65     34.63 o
  -9   5   9      182.00      226.14     31.83 o
  -7   5   9      430.95      427.72     39.71 o
  -5   5   9        0.41       45.37     28.60 o
  -3   5   9      781.21      728.77     39.06 o
  -1   5   9       70.74      102.49     29.75 o
   1   5   9       59.47       55.80     38.11 o
   3   5   9       54.18       70.71     39.56 o
   5   5   9      264.13      305.29     35.56 o
   7   5   9      186.30      176.76     32.53 o
   9   5   9       55.63       83.35     59.57 o
  11   5   9       67.74       69.04     59.94 o
  13   5   9        2.78      -14.19     77.82 o
 -28   6   9       78.46       34.40     61.70 o
 -26   6   9       58.88       78.53     40.28 o
 -24   6   9     1006.51      896.75     49.87 o
 -22   6   9        0.12      -20.45     32.26 o
 -20   6   9       54.96       35.53     44.73 o
 -18   6   9      397.35      344.57     38.73 o
 -16   6   9       30.54       53.98     26.28 o
 -14   6   9      691.21      725.94     37.74 o
 -12   6   9     1116.76      996.69     40.53 o
 -10   6   9      198.81      236.31     31.57 o
  -8   6   9      430.97      453.43     44.62 o
  -6   6   9     1595.89     1626.91     69.49 o
  -4   6   9     1208.93     1129.89     50.80 o
  -2   6   9      960.11      961.87     60.22 o
   0   6   9       25.23      -41.55     41.55 o
   2   6   9      130.92      220.39     46.06 o
   4   6   9        9.42        0.23     30.43 o
   6   6   9      401.47      473.94     62.81 o
   8   6   9      222.55      211.99     57.92 o
  10   6   9      207.31      178.00     60.53 o
 -25   7   9       70.15       30.81     36.53 o
 -23   7   9      347.09      229.83     41.09 o
 -21   7   9      240.49      260.47     44.03 o
 -19   7   9      427.04      334.88     42.85 o
 -17   7   9        3.97       17.92     26.50 o
 -15   7   9      306.01      330.43     35.77 o
 -13   7   9      523.77      483.14     41.38 o
 -11   7   9      129.21      141.25     29.71 o
  -9   7   9    15773.41    16655.49    761.62 o
  -7   7   9     1639.61     1572.23     56.47 o
  -5   7   9       75.26       65.07     36.13 o
  -3   7   9      470.39      524.83     40.49 o
  -1   7   9      443.76      409.51     53.48 o
   1   7   9      347.91      353.45     38.53 o
   3   7   9      563.09      537.00     57.28 o
   5   7   9       80.88       94.05     30.20 o
   7   7   9      183.68      260.17     57.53 o
   9   7   9      431.57      420.10     62.22 o
 -22   8   9        3.08       76.90     40.51 o
 -20   8   9      410.64      407.22     43.32 o
 -18   8   9      148.42      190.09     40.25 o
 -16   8   9       40.90       41.29     93.00 o
 -14   8   9      125.03      184.07     34.32 o
 -12   8   9       78.38       74.41     45.06 o
 -10   8   9      193.93      105.57     35.62 o
  -8   8   9      961.32      986.16     47.69 o
  -6   8   9     3024.29     2931.67    123.89 o
  -4   8   9     1219.92     1217.82     63.73 o
  -2   8   9      320.28      367.65     38.30 o
   0   8   9      232.78      231.45     40.54 o
   2   8   9      352.71      349.96     35.66 o
   4   8   9      109.99       62.03     31.46 o
   6   8   9        6.34      -29.46     61.17 o
 -19   9   9      294.71      302.38     50.88 o
 -17   9   9      113.24       92.59     43.76 o
 -15   9   9      183.65      147.67     36.89 o
 -13   9   9      323.60      277.29     42.97 o
 -11   9   9       26.59       78.92     38.44 o
  -9   9   9     1059.18      942.24     59.66 o
  -7   9   9      430.38      435.63     61.18 o
  -5   9   9       96.12      136.49     39.44 o
  -3   9   9      387.60      352.77     53.20 o
  -1   9   9      220.15      145.97     37.75 o
   1   9   9       20.62       62.32     43.20 o
   3   9   9      126.11       40.63     67.31 o
 -10  10   9      297.68      310.60    129.23 o
  -8  10   9      108.94       66.78    190.43 o
  -6  10   9        6.27      -24.07    132.62 o
 -32   0  10       99.82      162.82     70.41 o
 -30   0  10     3589.06     3835.07    198.86 o
 -28   0  10     3112.45     3142.26    315.91 o
 -26   0  10     1648.46     1406.61    102.71 o
 -24   0  10    14542.09    15047.42    868.20 o
 -22   0  10     3039.36     2918.55    115.05 o
 -20   0  10    26832.01    29217.32   1487.80 o
 -18   0  10     4294.71     4449.06    130.33 o
 -16   0  10     7582.97     8045.44    385.51 o
 -14   0  10    14936.18    15883.37   1058.15 o
 -12   0  10    22059.65    22830.75    842.85 o
 -10   0  10        5.57      155.61     36.35 o
  -8   0  10    10280.84    11093.70    572.57 o
  -6   0  10    16962.09    17933.10    542.07 o
  -4   0  10     2218.66     2503.26    126.12 o
  -2   0  10   110903.71   127096.34   3973.85 o
   0   0  10     2136.67     2058.12     76.92 o
   2   0  10      913.85     1052.94     49.20 o
   4   0  10    14556.53    15405.39    314.31 o
   6   0  10     6785.27     6641.89    162.41 o
   8   0  10     7762.92     7909.23    246.78 o
  10   0  10    17343.02    18044.31    589.55 o
  12   0  10     1554.39     1526.80     94.49 o
  14   0  10     4756.37     4394.03    339.44 o
 -31   1  10     1279.88     1068.29     60.24 o
 -29   1  10     5260.42     5326.47    154.43 o
 -27   1  10      185.88      149.98     47.25 o
 -25   1  10     5460.76     5598.15    222.24 o
 -23   1  10     2905.46     3047.11    108.27 o
 -21   1  10     1489.27     1567.32     53.40 o
 -19   1  10    10535.91    10460.24    228.10 o
 -17   1  10    16671.13    17007.66    547.21 o
 -15   1  10      193.60      214.52     32.52 o
 -13   1  10    21398.06    22567.32    639.18 o
 -11   1  10     3635.82     3882.10    137.12 o
  -9   1  10     5749.63     5964.00    150.59 o
  -7   1  10    22505.52    25104.83    770.39 o
  -5   1  10     9744.37    10200.38    235.97 o
  -3   1  10     2914.51     2846.28     65.49 o
  -1   1  10    32351.84    34602.06    858.70 o
   1   1  10     3241.58     3329.03     86.01 o
   3   1  10    14889.51    15880.26    418.45 o
   5   1  10    11506.95    12018.05    245.77 o
   7   1  10     1149.68     1072.09     42.51 o
   9   1  10     9957.84    10194.63    412.80 o
  11   1  10     5362.40     5428.51    230.49 o
  13   1  10     1194.21     1225.39     81.49 o
 -32   2  10        8.08      126.12     79.29 o
 -30   2  10     3982.43     4023.37    113.47 o
 -28   2  10     3306.82     3335.00    159.69 o
 -26   2  10     2105.10     1968.03    104.32 o
 -24   2  10     9670.02     9753.74    263.84 o
 -22   2  10     3098.35     2898.01     79.35 o
 -20   2  10     4979.43     5187.33    121.07 o
 -18   2  10    16595.70    17832.84    491.88 o
 -16   2  10     5630.46     5795.21    171.72 o
 -14   2  10    11716.00    12207.41    374.02 o
 -12   2  10    25607.37    27176.93    915.61 o
 -10   2  10      156.17      208.40     44.44 o
  -8   2  10    15390.20    16924.91    539.06 o
  -6   2  10    19007.96    20689.30    456.53 o
  -4   2  10      248.15      173.50     30.21 o
  -2   2  10    21714.37    24250.71    599.35 o
   0   2  10    14405.61    15258.69    426.69 o
   2   2  10     3573.14     3605.18     99.96 o
   4   2  10    14513.97    15301.20    259.39 o
   6   2  10     5496.52     5480.48    116.53 o
   8   2  10     1477.05     1389.94     61.64 o
  10   2  10     7039.28     7215.62    277.92 o
  12   2  10     2221.49     1991.17    168.04 o
  14   2  10     4459.58     4569.47    367.79 o
 -31   3  10     1289.84     1147.52     62.51 o
 -29   3  10     6162.22     6604.18    211.01 o
 -27   3  10      125.34      112.24     32.52 o
 -25   3  10     5651.06     5915.99    130.00 o
 -23   3  10     7420.34     7694.28    333.91 o
 -21   3  10        2.72       -8.47     34.54 o
 -19   3  10    11122.31    11472.72    277.94 o
 -17   3  10    14378.83    15044.94    442.44 o
 -15   3  10     1572.88     1608.00     64.91 o
 -13   3  10    24770.89    26454.99    729.50 o
 -11   3  10     4736.74     4768.04    138.27 o
  -9   3  10     4901.96     5012.62    125.39 o
  -7   3  10    24196.72    26270.51    761.03 o
  -5   3  10     5542.21     5768.77    114.37 o
  -3   3  10     5940.58     6157.86    101.28 o
  -1   3  10    16511.56    17764.52    464.03 o
   1   3  10      119.44       93.20     32.11 o
   3   3  10    11439.48    11904.39    198.40 o
   5   3  10    11909.68    12353.16    207.73 o
   7   3  10       96.88       68.36     27.71 o
   9   3  10     4110.26     3410.90    174.98 o
  11   3  10     5984.09     5848.06    347.21 o
  13   3  10      242.07      137.96     81.61 o
 -30   4  10     1723.90     1523.37     95.63 o
 -28   4  10     3664.89     3597.59     87.83 o
 -26   4  10      621.54      560.37     50.27 o
 -24   4  10     8277.19     8289.74    401.82 o
 -22   4  10     1517.87     1407.54     61.19 o
 -20   4  10     1383.02     1487.36     46.24 o
 -18   4  10    12864.18    13935.48    414.43 o
 -16   4  10      786.61      841.13     34.72 o
 -14   4  10    20377.67    21723.34    484.70 o
 -12   4  10    19544.65    20836.13    533.25 o
 -10   4  10      173.25      306.50     35.54 o
  -8   4  10    23161.97    24878.67    788.26 o
  -6   4  10    13348.58    13977.45    385.21 o
  -4   4  10      374.79      425.17     34.78 o
  -2   4  10    25013.65    27272.27    847.46 o
   0   4  10     9362.30     9683.51    273.75 o
   2   4  10     3052.60     3250.71    102.19 o
   4   4  10    10436.03    11216.25    192.27 o
   6   4  10     3929.90     4126.01     93.99 o
   8   4  10     2862.05     2742.72    127.41 o
  10   4  10    23308.94    24432.27   1279.88 o
  12   4  10       17.40       69.84     86.05 o
 -29   5  10     5143.00     4823.15    145.27 o
 -27   5  10      133.59      115.13     24.87 o
 -25   5  10     3889.45     3718.98    187.06 o
 -23   5  10     5694.83     5306.80    256.97 o
 -21   5  10       42.27       26.09     31.11 o
 -19   5  10     6197.15     6192.20    207.53 o
 -17   5  10     6980.59     7334.52    141.21 o
 -15   5  10     1103.13     1121.94     45.56 o
 -13   5  10    17818.11    19122.36    359.27 o
 -11   5  10     3257.54     3137.56    131.48 o
  -9   5  10     1644.23     1749.35     56.51 o
  -7   5  10    12046.97    12775.23    384.53 o
  -5   5  10      401.84      452.70     60.02 o
  -3   5  10     6080.48     5779.48    118.75 o
  -1   5  10    13070.27    13956.42    252.59 o
   1   5  10      190.40      185.54     34.38 o
   3   5  10     8003.23     8345.90    159.96 o
   5   5  10     6785.60     7422.16    170.33 o
   7   5  10        7.98        3.20     43.74 o
   9   5  10     2473.91     2022.22    120.95 o
  11   5  10     5923.80     5567.48    233.43 o
 -26   6  10      464.91      461.78     46.60 o
 -24   6  10     4193.37     4208.75    262.22 o
 -22   6  10     1395.42     1365.59     55.44 o
 -20   6  10       64.80       88.30     38.36 o
 -18   6  10    12505.44    12782.51    487.53 o
 -16   6  10      609.43      666.48     41.51 o
 -14   6  10     7072.18     7232.21    347.33 o
 -12   6  10    12026.86    12771.33    397.45 o
 -10   6  10        2.17       95.28     38.64 o
  -8   6  10     7914.03     7911.72    222.56 o
  -6   6  10     8040.54     8529.07    257.66 o
  -4   6  10       15.69       68.09     53.98 o
  -2   6  10     2679.17     2882.68     86.74 o
   0   6  10    11756.33    11910.58    293.57 o
   2   6  10     2718.28     2696.71     91.96 o
   4   6  10     8834.05     9120.95    295.88 o
   6   6  10      961.03      886.92     49.87 o
   8   6  10      984.31      778.71     75.70 o
 -25   7  10     2770.99     2521.10    168.87 o
 -23   7  10     4444.84     4391.79    259.06 o
 -21   7  10      180.21      181.80     40.87 o
 -19   7  10     5209.80     5107.22    166.73 o
 -17   7  10     5852.14     5810.85    205.74 o
 -15   7  10      583.08      550.09     41.44 o
 -13   7  10     8492.54     8522.50    307.30 o
 -11   7  10     5874.16     5933.67    238.51 o
  -9   7  10     2109.46     2129.00    100.48 o
  -7   7  10    11357.74    11621.72    333.64 o
  -5   7  10     4319.65     4350.33    118.91 o
  -3   7  10     6309.84     6468.37    260.43 o
  -1   7  10     9534.47    10351.78    330.36 o
   1   7  10       44.81        2.03     38.43 o
   3   7  10     4899.04     5117.27    206.67 o
   5   7  10     6172.75     5852.42    160.73 o
   7   7  10      599.38      662.34     82.56 o
 -22   8  10      630.15      529.72     71.15 o
 -20   8  10     2350.32     2291.63    159.46 o
 -18   8  10     4797.24     4555.90    284.83 o
 -16   8  10      972.13      850.46     52.62 o
 -14   8  10     4506.67     4842.79    289.39 o
 -12   8  10     6375.70     6189.16    218.13 o
 -10   8  10      215.82      191.37     42.95 o
  -8   8  10     3177.97     2987.64    152.18 o
  -6   8  10     6505.39     6683.36    384.11 o
  -4   8  10       26.45       49.52     57.36 o
  -2   8  10    10731.29    11682.30    402.69 o
   0   8  10     2599.98     2578.31     80.63 o
   2   8  10      615.23      579.93     49.34 o
   4   8  10     6264.35     6307.22    185.15 o
 -17   9  10     2671.48     2426.83    198.03 o
 -15   9  10       80.49       29.40     45.38 o
 -13   9  10     5206.96     4947.36    381.19 o
 -11   9  10     2495.01     2299.14    139.68 o
  -9   9  10     1501.96     1599.22    179.53 o
  -7   9  10     4833.41     4699.84    343.05 o
  -5   9  10     1977.02     1808.18    113.57 o
  -3   9  10     2378.99     2345.62    134.51 o
  -1   9  10     7863.28     8339.51    336.42 o
 -31   1  11       70.56      127.38     43.77 o
 -29   1  11       53.69       55.48     47.37 o
 -27   1  11        2.06       57.55     53.45 o
 -25   1  11        0.52        7.99     46.30 o
 -23   1  11        7.67       41.66     34.98 o
 -21   1  11       42.92       81.74     37.08 o
 -19   1  11       44.54       47.31     47.36 o
 -17   1  11       92.68       70.19     30.42 o
 -15   1  11       41.45       24.47     29.16 o
 -13   1  11     1401.96     1430.41     59.30 o
 -11   1  11      464.91      502.15     30.95 o
  -9   1  11       47.96       50.53     33.54 o
  -7   1  11      315.41      409.51     55.62 o
  -5   1  11      248.97      282.25     36.56 o
  -3   1  11       77.88       73.82     27.15 o
  -1   1  11      527.86      543.42     35.09 o
   1   1  11      283.27      255.96     29.80 o
   3   1  11       49.24       68.02     30.20 o
   5   1  11      507.54      569.98     43.03 o
   7   1  11      281.27      333.09     35.50 o
   9   1  11      155.08      103.50     47.37 o
  11   1  11       81.42       84.39     55.38 o
 -32   2  11       11.79       35.79     49.75 o
 -30   2  11        0.26      -35.63     35.63 o
 -28   2  11       37.39       57.80     45.02 o
 -26   2  11       38.96        3.68     40.66 o
 -24   2  11       98.23        5.91     37.48 o
 -22   2  11       42.02       82.22     35.82 o
 -20   2  11        4.52       33.39     32.00 o
 -18   2  11       27.92       -9.18     33.81 o
 -16   2  11       47.50       87.87     28.06 o
 -14   2  11      112.32       18.14     26.46 o
 -12   2  11      344.25      409.28     31.04 o
 -10   2  11      844.81      872.50     47.04 o
  -8   2  11      703.36      759.32     38.23 o
  -6   2  11     1024.87     1130.03     49.44 o
  -4   2  11       11.07       -5.37     29.11 o
  -2   2  11       23.71      -31.89     31.89 o
   0   2  11      295.91      326.28     42.51 o
   2   2  11     1930.12     2014.32     73.56 o
   4   2  11       90.17       75.57     30.45 o
   6   2  11       17.24       79.90     45.45 o
   8   2  11      207.37      217.94     35.11 o
  10   2  11      152.44      210.56     81.23 o
  12   2  11       94.79       -1.20     83.06 o
 -31   3  11        0.08       52.21     50.93 o
 -29   3  11       74.34       99.90     35.38 o
 -27   3  11        0.41       -5.28     36.61 o
 -25   3  11     1260.61     1278.14     64.89 o
 -23   3  11       28.65       54.77     29.30 o
 -21   3  11     1069.62     1170.19     45.44 o
 -19   3  11     1135.77     1106.06     43.76 o
 -17   3  11     2422.56     2199.87     79.79 o
 -15   3  11       45.42       78.30     27.51 o
 -13   3  11        2.00        9.34     31.27 o
 -11   3  11       48.07      -25.66     31.51 o
  -9   3  11      178.95      177.28     31.07 o
  -7   3  11     1335.23     1319.69     42.89 o
  -5   3  11     1879.54     1973.04     52.74 o
  -3   3  11      178.17      202.27     46.64 o
  -1   3  11      598.77      559.11     38.90 o
   1   3  11     1645.92     1636.32     51.01 o
   3   3  11      965.60      983.49     58.18 o
   5   3  11     1092.50      984.04     70.62 o
   7   3  11       34.18       64.08     42.14 o
   9   3  11       17.92       45.31     75.59 o
  11   3  11        1.83      156.59    114.31 o
 -30   4  11        1.20       59.41     66.49 o
 -28   4  11        7.11       56.28     31.59 o
 -26   4  11      186.16      186.84     37.22 o
 -24   4  11      100.64       53.58     37.17 o
 -22   4  11      232.55      213.53     36.12 o
 -20   4  11       12.64      -31.08     31.08 o
 -18   4  11       16.07       11.55     34.29 o
 -16   4  11      741.67      728.02     41.23 o
 -14   4  11      351.24      331.14     34.04 o
 -12   4  11      270.87      281.34     34.78 o
 -10   4  11      103.95      115.22     39.95 o
  -8   4  11        4.56       26.27     32.52 o
  -6   4  11      501.66      528.80     37.52 o
  -4   4  11      376.37      328.73     33.18 o
  -2   4  11       93.48      141.43     33.86 o
   0   4  11       27.25       36.73     35.88 o
   2   4  11     1821.60     1791.22     64.84 o
   4   4  11      103.93      157.69     32.42 o
   6   4  11      116.53      134.53     36.58 o
   8   4  11      299.87      301.81     56.28 o
  10   4  11      111.12       84.05     58.21 o
 -29   5  11      109.24       17.35     57.21 o
 -27   5  11      176.05      173.00     37.54 o
 -25   5  11       94.71       19.91     51.37 o
 -23   5  11      116.32       85.05     35.68 o
 -21   5  11       57.49       25.12     31.65 o
 -19   5  11      253.48      243.36     39.10 o
 -17   5  11      635.00      631.30     38.40 o
 -15   5  11      166.86      129.21     60.09 o
 -13   5  11      281.14      272.71     38.16 o
 -11   5  11      168.10      167.84     37.12 o
  -9   5  11       10.12        8.79     32.26 o
  -7   5  11      216.81      188.91     35.99 o
  -5   5  11      251.49      272.22     35.68 o
  -3   5  11        0.30       44.16     33.72 o
  -1   5  11       50.32       45.03     33.15 o
   1   5  11       75.19      118.83     43.36 o
   3   5  11        6.18       25.31     31.10 o
   5   5  11        4.83       -7.01     37.59 o
   7   5  11      330.75      200.74     61.39 o
   9   5  11       76.30       27.86     55.95 o
 -26   6  11      127.47       91.19     48.27 o
 -24   6  11       71.00      -26.72     28.35 o
 -22   6  11      228.53      195.30     39.55 o
 -20   6  11      133.57      146.08     36.41 o
 -18   6  11      416.75      419.64     38.20 o
 -16   6  11        5.66       38.07     41.09 o
 -14   6  11       27.75       37.56     30.62 o
 -12   6  11      765.77      774.38     56.67 o
 -10   6  11        9.87      -36.46     36.46 o
  -8   6  11       23.97       22.24     38.52 o
  -6   6  11      141.45      190.73     35.57 o
  -4   6  11       12.37       36.86     37.43 o
  -2   6  11      493.92      489.37     42.84 o
   0   6  11      903.30      925.05     56.14 o
   2   6  11      658.66      645.88     43.62 o
   4   6  11      233.55      223.70     44.17 o
   6   6  11      246.18      249.21     55.69 o
 -23   7  11       65.01       54.33     44.09 o
 -21   7  11        5.09       36.69     43.52 o
 -19   7  11      285.92      337.45     39.37 o
 -17   7  11     1913.62     1846.59     99.93 o
 -15   7  11       13.46        5.11     33.96 o
 -13   7  11     4619.17     4719.33    218.16 o
 -11   7  11       63.65       21.98     42.97 o
  -9   7  11       38.65       -6.25     40.56 o
  -7   7  11      512.96      593.69     53.80 o
  -5   7  11      611.98      682.43     51.64 o
  -3   7  11      159.89      147.37     35.78 o
  -1   7  11      173.45      162.81     39.45 o
   1   7  11      167.66      176.09     42.70 o
   3   7  11       21.22       83.38     46.81 o
   5   7  11     1841.73     1754.73    131.01 o
 -20   8  11       19.98      104.20     56.90 o
 -18   8  11      330.90      262.32     68.04 o
 -16   8  11      149.35      196.91     39.30 o
 -14   8  11      264.47      296.05     47.93 o
 -12   8  11      244.90      202.22     44.41 o
 -10   8  11        2.58       76.63     44.15 o
  -8   8  11        3.11      -42.08     42.08 o
  -6   8  11      185.77      132.38     40.84 o
  -4   8  11      183.23      235.95     41.57 o
  -2   8  11      205.69      210.95     49.05 o
   0   8  11      321.90      388.68     54.02 o
 -15   9  11      185.59      151.22    205.17 o
 -13   9  11      357.41      306.73     66.73 o
 -11   9  11      169.40      130.33     53.33 o
  -9   9  11       34.97      -43.59     45.82 o
  -7   9  11      101.32      183.58     73.12 o
  -5   9  11      476.90      536.51     60.71 o
 -32   0  12     1727.02     1513.65    332.18 o
 -30   0  12       25.13       12.17     64.43 o
 -28   0  12     7824.90     8613.46    730.93 o
 -26   0  12     7716.11     8923.16    541.80 o
 -24   0  12       19.47       49.77     51.62 o
 -22   0  12    25717.47    26127.23    829.22 o
 -20   0  12     1948.87     1785.81     87.38 o
 -18   0  12     5269.09     5491.44    145.04 o
 -16   0  12    13232.34    14290.03    765.50 o
 -14   0  12     3023.61     2921.82    115.99 o
 -12   0  12    12348.38    12985.41    493.48 o
 -10   0  12    30507.22    33968.57   1171.61 o
  -8   0  12      108.35      116.63     45.48 o
  -6   0  12    19744.95    21208.52    716.88 o
  -4   0  12    12592.52    13177.76    613.87 o
  -2   0  12      194.74      243.78     50.41 o
   0   0  12     8880.45     9264.77    218.74 o
   2   0  12    13549.34    13317.71    295.17 o
   4   0  12     2798.46     2646.48     91.05 o
   6   0  12     6406.61     6140.21    179.50 o
   8   0  12      865.93      720.46     62.51 o
  10   0  12     1460.67     1356.75    223.40 o
 -31   1  12      330.51      319.17     76.38 o
 -29   1  12     2359.72     2116.90    107.72 o
 -27   1  12     4423.19     4562.51    201.88 o
 -25   1  12      387.70      419.03     70.07 o
 -23   1  12     6971.61     7352.41    168.24 o
 -21   1  12     1573.63     1697.06     61.21 o
 -19   1  12     1100.80     1099.40     45.48 o
 -17   1  12    12258.89    12786.76    401.71 o
 -15   1  12    13070.80    13819.30    372.86 o
 -13   1  12     1019.95     1045.24     52.46 o
 -11   1  12    25022.98    26333.78    769.68 o
  -9   1  12     4144.37     4300.65     95.52 o
  -7   1  12     3028.43     3003.72     73.13 o
  -5   1  12    16264.42    17601.43    520.20 o
  -3   1  12     1266.00     1363.88     49.75 o
  -1   1  12     5739.12     5630.85    135.29 o
   1   1  12    11696.18    11920.76    207.35 o
   3   1  12      133.56      138.01     32.27 o
   5   1  12     8008.88     7950.78    153.64 o
   7   1  12     7281.28     7341.22    185.33 o
   9   1  12      362.49      416.57     58.50 o
 -30   2  12       41.14      104.50     58.07 o
 -28   2  12     4278.54     4260.67    159.46 o
 -26   2  12     3370.15     3378.75     97.96 o
 -24   2  12     2040.38     1958.80     68.73 o
 -22   2  12    10387.25    10554.98    198.47 o
 -20   2  12     2770.65     2802.18     88.46 o
 -18   2  12     2456.23     2532.73     64.15 o
 -16   2  12    12059.29    12814.16    338.68 o
 -14   2  12      697.77      731.38     48.22 o
 -12   2  12    18184.77    18920.89    534.71 o
 -10   2  12    13249.88    15140.29    444.17 o
  -8   2  12      273.96      274.47     36.07 o
  -6   2  12    11963.71    12544.19    404.22 o
  -4   2  12    10494.13    10755.78    287.30 o
  -2   2  12      182.89      241.18     37.13 o
   0   2  12    14353.32    15154.89    257.63 o
   2   2  12     8435.29     8725.58    168.79 o
   4   2  12     2235.23     2173.63     61.99 o
   6   2  12     9845.31     9459.64    215.98 o
   8   2  12     1075.35      951.02     71.91 o
  10   2  12     1097.99      793.87     85.89 o
 -31   3  12      804.82      699.09     73.50 o
 -29   3  12     1339.51     1170.47     66.54 o
 -27   3  12     4895.50     4877.99    133.66 o
 -25   3  12      146.61      109.88     38.36 o
 -23   3  12     6668.10     7067.89    262.32 o
 -21   3  12     6044.41     6071.12    192.78 o
 -19   3  12      236.40      254.06     34.70 o
 -17   3  12     9021.59     9489.44    210.93 o
 -15   3  12     7336.45     7474.16    196.49 o
 -13   3  12     1433.44     1398.25     52.60 o
 -11   3  12    17392.11    18351.13    500.31 o
  -9   3  12     1522.63     1480.40     66.96 o
  -7   3  12     3421.73     3560.85     81.89 o
  -5   3  12    15445.45    16241.66    430.05 o
  -3   3  12     4512.92     4531.92     92.64 o
  -1   3  12     7960.71     8589.12    223.46 o
   1   3  12    13120.12    13875.99    329.03 o
   3   3  12      117.64       26.08     38.67 o
   5   3  12     7223.14     6979.64    151.05 o
   7   3  12     6553.95     5821.04    208.57 o
   9   3  12      133.86      245.30     94.57 o
 -28   4  12     3624.14     3283.72    130.43 o
 -26   4  12     2228.45     1946.75     86.28 o
 -24   4  12     1059.65      874.77     67.87 o
 -22   4  12     7235.89     7483.39    275.27 o
 -20   4  12     1444.11     1369.03     54.13 o
 -18   4  12     3992.85     4042.05    132.32 o
 -16   4  12    10736.01    11631.73    296.70 o
 -14   4  12     3909.67     3779.79    120.30 o
 -12   4  12      978.36     1038.30     46.45 o
 -10   4  12    27624.79    30193.66    881.65 o
  -8   4  12      255.11      236.68     34.69 o
  -6   4  12     8144.32     8298.83    139.36 o
  -4   4  12     6871.06     7379.21    189.55 o
  -2   4  12        9.70       10.47     32.20 o
   0   4  12    11701.53    12332.38    259.52 o
   2   4  12     9048.25    10049.04    255.63 o
   4   4  12      992.75     1043.72     52.93 o
   6   4  12     6416.11     5849.07    163.62 o
   8   4  12     5308.26     5617.44    230.42 o
 -27   5  12     5167.46     4727.35    309.40 o
 -25   5  12      169.13      144.85     38.68 o
 -23   5  12     3899.96     3656.61    188.97 o
 -21   5  12     6956.58     7255.06    308.11 o
 -19   5  12      337.47      369.20     41.21 o
 -17   5  12     6828.84     6954.11    202.14 o
 -15   5  12     6768.41     7045.19    213.11 o
 -13   5  12      985.33      936.36     86.22 o
 -11   5  12     8241.16     8569.24    292.91 o
  -9   5  12      498.94      433.34     40.13 o
  -7   5  12     1308.62     1354.63     50.99 o
  -5   5  12    10606.17    11214.27    336.90 o
  -3   5  12     4965.38     5420.62    140.24 o
  -1   5  12     4424.23     4326.06    121.71 o
   1   5  12    10828.66    11126.53    328.77 o
   3   5  12      122.36       66.02     36.06 o
   5   5  12     3683.62     3610.97    125.36 o
 -26   6  12     1132.55      845.85    115.45 o
 -24   6  12     1936.53     1719.08    116.84 o
 -22   6  12     2457.58     2268.80    122.85 o
 -20   6  12     1747.02     1672.05     70.84 o
 -18   6  12     1420.68     1301.92     53.60 o
 -16   6  12     8284.91     8447.91    260.65 o
 -14   6  12     1408.86     1467.96     52.15 o
 -12   6  12     4814.20     4959.46    117.52 o
 -10   6  12     7904.51     8476.78    236.34 o
  -8   6  12        1.26        2.99     37.50 o
  -6   6  12     3931.45     4036.85    106.01 o
  -4   6  12     5009.96     5442.06    111.93 o
  -2   6  12       70.48      118.83     37.73 o
   0   6  12     9038.59     9526.89    266.97 o
   2   6  12     2407.72     2393.41    103.33 o
   4   6  12      630.48      597.06     84.87 o
 -23   7  12     3287.21     3114.91    245.26 o
 -21   7  12     4716.15     4586.31    233.20 o
 -19   7  12      177.31      125.28     40.03 o
 -17   7  12     2950.81     2774.22     95.75 o
 -15   7  12     4835.97     4714.14    199.84 o
 -13   7  12      538.37      517.41     52.56 o
 -11   7  12     7306.47     7617.38    230.67 o
  -9   7  12     4220.10     4339.51    135.11 o
  -7   7  12     3082.74     3205.60    137.76 o
  -5   7  12     7150.44     7147.15    218.60 o
  -3   7  12     1893.05     1922.90     67.49 o
  -1   7  12     2143.97     1950.54    132.11 o
   1   7  12     7202.39     7434.83    245.39 o
 -18   8  12     1636.84     1293.22     77.93 o
 -16   8  12     4272.33     3944.27    300.51 o
 -14   8  12      589.79      529.89    111.71 o
 -12   8  12     4568.87     4502.16    170.07 o
 -10   8  12     5232.24     5057.69    235.72 o
  -8   8  12       25.40       30.21     37.23 o
  -6   8  12     5256.60     5234.31    182.37 o
  -4   8  12     4086.69     4190.29    190.11 o
 -31   1  13       19.78      185.61     77.33 o
 -29   1  13        0.34      -19.25     55.35 o
 -27   1  13        4.47       52.52     47.33 o
 -25   1  13        4.07       92.51     45.90 o
 -23   1  13       70.71       22.79     41.41 o
 -21   1  13       58.01       98.48     35.24 o
 -19   1  13      552.85      593.24     60.39 o
 -17   1  13     1913.97     1842.59     70.75 o
 -15   1  13     1257.25     1172.70     65.31 o
 -13   1  13      196.86      166.86     29.52 o
 -11   1  13       12.30      120.30     37.76 o
  -9   1  13        1.18       77.33     34.82 o
  -7   1  13      441.74      483.31     43.27 o
  -5   1  13        0.94       25.30     33.71 o
  -3   1  13       43.69       27.55     34.74 o
  -1   1  13       35.28       37.13     31.92 o
   1   1  13        0.38       22.83     35.02 o
   3   1  13      126.78       68.15     39.93 o
   5   1  13        5.00       17.02     43.38 o
   7   1  13      276.02      266.70     49.68 o
 -30   2  13        1.17       44.79     66.70 o
 -28   2  13       31.85       60.20     40.51 o
 -26   2  13        0.57      -22.43     44.17 o
 -24   2  13       25.56       71.25     44.99 o
 -22   2  13        2.70       -8.60     39.30 o
 -20   2  13        2.55      -17.82     38.20 o
 -18   2  13        1.01      -27.82     30.22 o
 -16   2  13      556.19      539.56     39.84 o
 -14   2  13     1341.06     1334.74     49.23 o
 -12   2  13     1019.63     1005.22     65.11 o
 -10   2  13       15.82       -8.39     39.33 o
  -8   2  13      164.75      112.32     47.94 o
  -6   2  13     1465.15     1463.15     58.49 o
  -4   2  13      232.56      304.47     39.31 o
  -2   2  13     2157.27     2140.98     63.81 o
   0   2  13        9.51       30.75     37.31 o
   2   2  13      168.29      171.51     40.25 o
   4   2  13      306.96      319.52     38.71 o
   6   2  13       57.75       58.73     49.89 o
 -29   3  13       20.28      -21.07     52.72 o
 -27   3  13      160.29       89.73     42.97 o
 -25   3  13       48.76       57.30     41.12 o
 -23   3  13      284.21      296.23     40.61 o
 -21   3  13      655.72      755.82     48.08 o
 -19   3  13        7.86      -34.77     34.77 o
 -17   3  13       10.21        8.09     32.65 o
 -15   3  13      248.93      300.07     41.56 o
 -13   3  13        0.82       72.17     35.86 o
 -11   3  13      106.19       85.31     36.29 o
  -9   3  13       96.89      102.82     37.74 o
  -7   3  13      469.75      468.77     41.76 o
  -5   3  13     5183.81     5133.83    123.63 o
  -3   3  13     8123.11     8239.34    148.40 o
  -1   3  13      737.84      709.26     44.31 o
   1   3  13        3.04      -13.00     31.99 o
   3   3  13        4.47       39.47     41.35 o
   5   3  13       43.76       68.91     51.05 o
   7   3  13       26.38       15.40     72.09 o
 -28   4  13       95.67       96.57     45.92 o
 -26   4  13       14.48       61.46     43.17 o
 -24   4  13       26.81       43.61     34.18 o
 -22   4  13      190.71      262.37     56.17 o
 -20   4  13      110.40      130.12     35.17 o
 -18   4  13       21.88       -4.77     33.41 o
 -16   4  13      183.55      161.06     37.99 o
 -14   4  13      180.59      206.38     53.54 o
 -12   4  13       66.93      102.74     38.69 o
 -10   4  13      681.65      595.74     43.21 o
  -8   4  13      222.51      221.95     41.51 o
  -6   4  13     1114.85     1059.84     45.04 o
  -4   4  13       59.61       23.09     38.61 o
  -2   4  13      973.56      895.32     45.76 o
   0   4  13        6.58       13.75     37.05 o
   2   4  13      323.93      305.15     49.90 o
   4   4  13      394.63      401.09     60.00 o
 -27   5  13       70.61       11.19     56.80 o
 -25   5  13       77.88       67.59     46.38 o
 -23   5  13       17.05       37.82     35.54 o
 -21   5  13      203.27      177.67     44.26 o
 -19   5  13        0.47      -33.39     42.58 o
 -17   5  13      158.78      177.89     53.12 o
 -15   5  13      445.76      446.63     41.02 o
 -13   5  13        2.35       28.09     41.31 o
 -11   5  13        7.56      -32.60     43.45 o
  -9   5  13      160.34      161.91     42.78 o
  -7   5  13       70.45       49.69     41.41 o
  -5   5  13      560.97      585.10     45.70 o
  -3   5  13      237.66      229.11     46.59 o
  -1   5  13       19.99       19.16     57.61 o
   1   5  13      166.67      108.23     39.94 o
   3   5  13       10.59      121.20     90.06 o
 -24   6  13       63.35      132.50     49.37 o
 -22   6  13       73.81       56.64     37.05 o
 -20   6  13        3.02       22.72     33.60 o
 -18   6  13       60.16       37.24     44.35 o
 -16   6  13      218.82      245.80     44.48 o
 -14   6  13      261.70      339.00     54.42 o
 -12   6  13       97.01      110.57     44.10 o
 -10   6  13      310.47      297.47     44.88 o
  -8   6  13      166.24      111.06     39.86 o
  -6   6  13      108.28      154.73     45.25 o
  -4   6  13      722.73      632.65     49.36 o
  -2   6  13      220.48      191.35     46.46 o
   0   6  13      454.29      458.28     48.68 o
 -21   7  13      406.23      245.93     57.36 o
 -19   7  13      334.13      411.94     79.42 o
 -17   7  13      580.00      615.55     90.77 o
 -15   7  13     3430.46     3431.93    241.23 o
 -13   7  13       69.29       78.51     34.15 o
 -11   7  13      183.89       74.92     44.56 o
  -9   7  13       72.08       56.91     43.96 o
  -7   7  13        3.14      110.42     75.53 o
  -5   7  13      337.26      323.67     53.00 o
  -3   7  13      429.24      486.01     97.07 o
 -14   8  13      378.36      316.14     75.60 o
 -12   8  13       84.56       66.74     56.04 o
 -10   8  13      676.36      702.29     51.29 o
  -8   8  13      427.33      368.53     52.87 o
 -30   0  14     2440.57     2190.49    174.31 o
 -28   0  14     1547.05     1149.26    178.93 o
 -26   0  14    12793.61    14089.20   1013.59 o
 -24   0  14     1464.16     1403.18    120.63 o
 -22   0  14     1459.19     1409.44     86.69 o
 -20   0  14    10817.87    11578.75    757.96 o
 -18   0  14     1665.22     1660.32     79.38 o
 -16   0  14     3987.06     4136.67    141.62 o
 -14   0  14    12478.59    13178.60    771.75 o
 -12   0  14     3869.72     3893.31    162.57 o
 -10   0  14      946.72      866.71     65.26 o
  -8   0  14    26514.80    28566.67    944.82 o
  -6   0  14      568.78      574.55     61.13 o
  -4   0  14     6131.70     5864.05    279.75 o
  -2   0  14     5232.79     4887.97    152.51 o
   0   0  14       93.22      169.62     56.85 o
   2   0  14     6389.21     5922.62    203.91 o
   4   0  14     3748.80     3495.43    152.99 o
 -29   1  14       12.31       44.66     55.16 o
 -27   1  14     1600.22     1405.24     65.62 o
 -25   1  14     3578.89     3530.91    128.49 o
 -23   1  14      299.79      292.48     43.90 o
 -21   1  14     7925.37     8341.52    184.63 o
 -19   1  14     6584.13     6551.76    193.24 o
 -17   1  14      266.13      282.77     35.47 o
 -15   1  14     9826.50    10124.08    206.89 o
 -13   1  14     6845.11     7164.21    244.28 o
 -11   1  14     1640.90     1671.52     61.10 o
  -9   1  14     9969.79    10211.95    222.55 o
  -7   1  14      719.51      711.19     58.44 o
  -5   1  14     2906.88     2865.88    117.20 o
  -3   1  14    11780.34    12156.79    224.39 o
  -1   1  14     4864.50     4998.26    119.05 o
   1   1  14     3636.82     3405.77    101.54 o
   3   1  14     9576.58     9108.26    201.56 o
   5   1  14      536.26      338.60     56.99 o
 -30   2  14     1665.52     1531.72     85.94 o
 -28   2  14       15.63      117.51     64.76 o
 -26   2  14     5064.58     5092.16    142.82 o
 -24   2  14     2174.85     2193.88    110.48 o
 -22   2  14     1468.75     1417.42     67.70 o
 -20   2  14     8288.29     8599.56    245.98 o
 -18   2  14     1282.27     1307.19     51.62 o
 -16   2  14     2187.00     2037.76     75.59 o
 -14   2  14     8535.18     8817.34    234.80 o
 -12   2  14      583.25      521.06     48.14 o
 -10   2  14     8415.63     8944.81    245.93 o
  -8   2  14    10430.90    11401.89    311.49 o
  -6   2  14       30.97       84.19     43.19 o
  -4   2  14     6176.59     6312.41    152.75 o
  -2   2  14     4339.40     4331.77    116.90 o
   0   2  14      861.47      818.58     62.46 o
   2   2  14    10721.62    10314.10    278.92 o
   4   2  14     2016.13     1765.27     86.91 o
 -29   3  14      438.17      342.41     94.59 o
 -27   3  14     1455.71     1347.51    105.70 o
 -25   3  14     4826.53     4824.12    162.95 o
 -23   3  14      307.74      343.55     44.61 o
 -21   3  14     5437.30     5531.50    126.08 o
 -19   3  14     5934.66     6028.13    154.35 o
 -17   3  14      202.17      208.24     34.80 o
 -15   3  14     6450.04     6533.10    178.65 o
 -13   3  14     6251.66     6617.00    171.36 o
 -11   3  14      846.12      922.45     51.00 o
  -9   3  14    14133.67    15070.97    565.68 o
  -7   3  14     3224.02     3129.02     89.07 o
  -5   3  14     3603.63     3680.35    101.28 o
  -3   3  14     7797.43     7816.31    154.46 o
  -1   3  14     1311.36     1268.38     58.99 o
   1   3  14     5427.39     5565.70    138.92 o
   3   3  14     6084.77     5623.19    167.56 o
 -28   4  14      189.60      376.64     91.12 o
 -26   4  14     3504.60     3117.60    137.74 o
 -24   4  14     3481.77     3397.55    122.66 o
 -22   4  14      628.13      526.96     79.57 o
 -20   4  14     5729.97     5586.10    125.45 o
 -18   4  14     1471.66     1376.87     60.02 o
 -16   4  14      267.39      269.08     48.75 o
 -14   4  14    11179.68    11978.58    293.06 o
 -12   4  14     1073.27      952.12     47.95 o
 -10   4  14     4585.44     4681.68    149.55 o
  -8   4  14     9325.90     9955.51    229.74 o
  -6   4  14       76.98       54.51     43.30 o
  -4   4  14     7053.34     7105.90    164.38 o
  -2   4  14     4307.81     4027.56    121.33 o
   0   4  14        5.83      -46.60     46.60 o
   2   4  14     1530.91     1241.53    121.04 o
 -25   5  14     5028.75     4765.50    281.57 o
 -23   5  14      145.31      123.63     46.01 o
 -21   5  14     3702.65     3520.66     99.00 o
 -19   5  14     4581.10     4392.07    162.11 o
 -17   5  14      505.40      508.55     51.31 o
 -15   5  14     5794.35     6007.68    173.65 o
 -13   5  14     6888.16     7351.68    199.61 o
 -11   5  14      581.21      455.37     48.62 o
  -9   5  14    10692.28    11038.54    385.14 o
  -7   5  14     4697.29     4704.77    184.62 o
  -5   5  14     3043.82     2962.67     93.60 o
  -3   5  14     7425.39     7465.07    253.93 o
  -1   5  14     1152.41     1194.53     77.81 o
   1   5  14     4845.21     4787.36    145.62 o
 -22   6  14      857.19      732.44     70.48 o
 -20   6  14     4070.16     3786.59    236.43 o
 -18   6  14     1091.36     1074.81     83.98 o
 -16   6  14     1621.91     1515.45     82.07 o
 -14   6  14     5904.03     5655.33    151.01 o
 -12   6  14      220.17      218.21     45.25 o
 -10   6  14     8339.38     8615.57    313.27 o
  -8   6  14     2883.27     2988.14    158.13 o
  -6   6  14       86.59        5.81     42.92 o
  -4   6  14     4639.26     4566.77    186.12 o
  -2   6  14     4345.44     4277.52    129.47 o
 -17   7  14        8.52       65.39    119.53 o
 -15   7  14     2360.02     2150.94    149.94 o
 -13   7  14     2721.53     2618.81    194.18 o
 -11   7  14      112.75      150.67     56.78 o
  -9   7  14     6502.92     6588.59    224.01 o
  -7   7  14     2085.32     1911.42    111.98 o
 -29   1  15        2.35        7.95     60.39 o
 -27   1  15        4.04       72.13     44.18 o
 -25   1  15       75.67      196.64     62.77 o
 -23   1  15       31.97      -23.23     37.75 o
 -21   1  15      401.71      349.26     42.05 o
 -19   1  15      198.38      108.28     38.21 o
 -17   1  15       61.54      100.48     34.50 o
 -15   1  15        0.16       20.65     37.12 o
 -13   1  15       30.65       46.76     44.77 o
 -11   1  15        9.01      -15.79     43.63 o
  -9   1  15      295.30      315.61     40.13 o
  -7   1  15        7.82      -10.21     40.07 o
  -5   1  15       99.88      151.24     36.11 o
  -3   1  15      240.78      361.28     50.91 o
  -1   1  15       61.81       75.63     43.87 o
   1   1  15      138.07      164.50     55.20 o
 -28   2  15        1.51      -87.51     87.51 o
 -26   2  15       28.24       54.55     51.67 o
 -24   2  15       78.38       65.74     42.95 o
 -22   2  15        4.17       29.48     41.98 o
 -20   2  15       20.93       14.32     37.49 o
 -18   2  15       50.27       32.74     41.65 o
 -16   2  15       87.07      -17.19     44.66 o
 -14   2  15        8.59       11.57     36.74 o
 -12   2  15      126.24      121.33     44.05 o
 -10   2  15      558.72      558.24     51.99 o
  -8   2  15        1.33       40.70     42.71 o
  -6   2  15      596.54      549.68     50.16 o
  -4   2  15      237.20      265.07     65.73 o
  -2   2  15      119.93      107.02     47.59 o
   0   2  15      202.43      181.88     48.21 o
   2   2  15        3.03       23.89     63.80 o
 -27   3  15       70.11       23.70     99.68 o
 -25   3  15       29.82       14.11     43.29 o
 -23   3  15       72.89       51.67     44.80 o
 -21   3  15       37.20       56.06     41.32 o
 -19   3  15      113.37       66.18     46.89 o
 -17   3  15       50.78       26.67     57.31 o
 -15   3  15        2.05       14.56     41.01 o
 -13   3  15      149.35      189.59     56.24 o
 -11   3  15       12.00       32.92     42.66 o
  -9   3  15      638.02      532.41     58.29 o
  -7   3  15       72.89       89.75     40.69 o
  -5   3  15      114.41       89.53     45.93 o
  -3   3  15       49.28       69.75     40.66 o
  -1   3  15      173.17      190.41     47.60 o
   1   3  15        0.12       47.48     56.66 o
 -26   4  15      155.56      163.73     51.06 o
 -24   4  15      383.62      401.30     46.53 o
 -22   4  15      315.77      233.50     43.48 o
 -20   4  15       43.09      -31.34     43.53 o
 -18   4  15      143.72      123.40     46.22 o
 -16   4  15        3.73      -15.74     35.21 o
 -14   4  15       51.59       36.46     43.11 o
 -12   4  15      328.81      255.07     44.89 o
 -10   4  15     1167.57     1057.25     58.16 o
  -8   4  15      312.19      225.36     52.33 o
  -6   4  15      750.21      790.42     86.70 o
  -4   4  15      409.83      424.26     59.77 o
  -2   4  15       48.74       88.62     47.81 o
 -23   5  15        3.65      -44.76     44.76 o
 -21   5  15        3.08      -48.67     48.67 o
 -19   5  15      208.02      183.36     49.95 o
 -17   5  15        0.48       80.80     46.92 o
 -15   5  15       99.74       57.48     55.31 o
 -13   5  15      218.26      111.76     51.78 o
 -11   5  15        0.15       74.81     50.11 o
  -9   5  15      129.09      131.09     51.37 o
  -7   5  15       44.33       90.20     54.41 o
  -5   5  15      131.43      104.65     43.83 o
  -3   5  15      488.66      463.95     66.80 o
 -20   6  15       29.36      -21.58     91.25 o
 -18   6  15       85.99       53.09     49.28 o
 -16   6  15       37.28      159.73     69.47 o
 -14   6  15      242.21      141.22     68.96 o
 -12   6  15       84.34       92.64     59.65 o
 -10   6  15       26.85       88.87     50.73 o
  -8   6  15       94.97       19.27     62.27 o
 -28   0  16     1943.42     1878.21    242.72 o
 -26   0  16       12.15     -100.95    100.95 o
 -24   0  16     5597.72     5106.73    206.89 o
 -22   0  16     2201.36     2211.54    123.23 o
 -20   0  16     1288.84     1242.38     85.93 o
 -18   0  16     4227.71     4042.14    247.41 o
 -16   0  16     1481.82     1368.76    221.58 o
 -14   0  16      394.40      334.88     70.83 o
 -12   0  16     8831.74     8990.33    359.90 o
 -10   0  16      295.07      319.64     70.08 o
  -8   0  16     7233.69     7434.92    297.89 o
  -6   0  16     4406.78     4297.95    201.62 o
  -4   0  16      121.42       95.85     69.80 o
  -2   0  16     6544.92     6359.50    319.97 o
 -27   1  16       19.36       46.33     62.86 o
 -25   1  16     1210.69     1014.21     70.14 o
 -23   1  16     4885.93     4803.61    152.98 o
 -21   1  16      275.12      196.47     45.28 o
 -19   1  16     4387.16     4332.17    117.39 o
 -17   1  16     5132.28     5056.95    148.51 o
 -15   1  16      692.22      678.87     52.65 o
 -13   1  16     5749.03     5853.76    151.43 o
 -11   1  16     6233.98     6446.17    152.90 o
  -9   1  16      587.36      488.37     66.30 o
  -7   1  16     9635.08     9876.91    231.23 o
  -5   1  16     3760.85     3489.35    113.11 o
  -3   1  16     2664.98     2381.23    110.28 o
  -1   1  16     5611.38     5079.49    183.58 o
 -26   2  16       79.80       65.83     64.32 o
 -24   2  16     4235.95     4119.83    130.91 o
 -22   2  16     2944.45     2866.96     94.67 o
 -20   2  16      731.51      665.31     46.13 o
 -18   2  16     7386.12     7675.10    182.17 o
 -16   2  16      602.70      627.59     54.11 o
 -14   2  16     1644.68     1640.99     73.17 o
 -12   2  16     6407.22     6449.82    219.51 o
 -10   2  16      603.22      565.39     51.52 o
  -8   2  16     5295.77     5430.12    192.59 o
  -6   2  16     5729.64     5451.93    163.91 o
  -4   2  16        6.24       58.19     57.94 o
  -2   2  16     4125.24     3791.43    144.35 o
 -25   3  16     1486.86     1081.55    110.77 o
 -23   3  16     5151.07     5129.11    166.52 o
 -21   3  16      151.69      105.31     53.66 o
 -19   3  16     4437.12     4412.63    123.28 o
 -17   3  16     6100.10     6286.13    167.84 o
 -15   3  16      348.00      383.76     70.78 o
 -13   3  16     5034.40     5163.60    142.17 o
 -11   3  16     3810.35     3992.22    128.19 o
  -9   3  16      119.93       76.09     45.88 o
  -7   3  16     7384.36     7183.51    218.95 o
  -5   3  16     2109.86     1817.55     89.45 o
  -3   3  16     2322.23     2147.65    121.75 o
 -24   4  16     2688.63     2407.44    155.23 o
 -22   4  16     1092.69      856.89     71.37 o
 -20   4  16     2102.50     2108.62    142.21 o
 -18   4  16     2520.61     2612.21    133.21 o
 -16   4  16     1787.54     1690.59    101.11 o
 -14   4  16     1838.23     1749.16     77.63 o
 -12   4  16     6056.58     5705.29    152.42 o
 -10   4  16      284.90      267.13     54.08 o
  -8   4  16     3987.16     3679.42    124.10 o
  -6   4  16     2829.12     2464.36    101.78 o
 -19   5  16     4554.94     4297.05    152.07 o
 -17   5  16     4988.13     4835.96    238.14 o
 -15   5  16      446.50      298.20     70.09 o
 -13   5  16     3594.94     3212.76    132.68 o
 -11   5  16     2238.30     2086.11     97.68 o
  -9   5  16      174.34      150.72     59.45 o
 -25   1  17       31.15       74.39     83.97 o
 -23   1  17      233.22      164.48     65.52 o
 -21   1  17       48.43      171.08     69.98 o
 -19   1  17       47.59       75.37     47.00 o
 -17   1  17        1.04       21.19     41.62 o
 -15   1  17       52.20        9.52     54.42 o
 -13   1  17       28.90       11.40     52.50 o
 -11   1  17        0.16       18.78     48.60 o
  -9   1  17       13.04       22.28     63.03 o
  -7   1  17       58.50       89.74    105.32 o
  -5   1  17       30.79      112.62     70.35 o
 -24   2  17       19.96       58.78    123.47 o
 -22   2  17       61.21      -53.64     86.01 o
 -20   2  17      297.50      293.26     50.68 o
 -18   2  17       81.11      102.86     47.57 o
 -16   2  17      248.82      265.32     49.60 o
 -14   2  17       80.59      177.92     54.83 o
 -12   2  17      367.38      358.89     69.96 o
 -10   2  17     1060.72      901.59     62.57 o
  -8   2  17      397.47      285.38     63.53 o
  -6   2  17        0.56       11.44     66.56 o
 -23   3  17       17.66       76.48     98.57 o
 -21   3  17       15.68       64.08     65.40 o
 -19   3  17       20.77       41.29     58.38 o
 -17   3  17        6.81       45.85     57.99 o
 -15   3  17      192.07      148.34     69.36 o
 -13   3  17     1257.53     1160.69     82.09 o
 -11   3  17     1686.74     1339.01    130.20 o
  -9   3  17      760.12      600.79     92.59 o
 -18   4  17        4.78       51.82     93.43 o
 -16   4  17      125.81      140.66     71.02 o
 -14   4  17       72.01      146.18     71.57 o
 -12   4  17      464.82      381.90     87.87 o
 -20   0  18      993.22      639.48    190.48 o
 -18   0  18     2264.21     1848.92    199.64 o
 -16   0  18     2290.33     2225.53    276.77 o
 -14   0  18     1864.33     1968.90    258.59 o
 -12   0  18     2319.22     2006.09    160.79 o
 -21   1  18     4150.94     3631.94    301.90 o
 -19   1  18      129.49      163.20     83.73 o
 -17   1  18     4520.39     4233.98    256.11 o
 -15   1  18     4915.47     4403.51    260.86 o
 -13   1  18      303.30      137.21     97.32 o
 -18   2  18      934.55      785.68     78.57 o
 -16   2  18     4771.09     4196.90    282.83 o
 -14   2  18      555.33      395.63     90.12 o
 
